# Supplementary material for: Diesel and Crude Oil Biodegradation by Cold-Adapted Microbial Communities in the Labrador Sea
Source: Appl Environ Microbiol. 2021 Sep 28;87(20):e00800-21. doi: 10.1128/AEM.00800-21 (PMC8478444; doi:10.1128/AEM.00800-21)
Supplement: Supplemental file 2 — Data Set S1. Download AEM.00800-21-s0002.xlsx, XLSX file, 0.1 MB [file aem.00800-21-s0002.xlsx]

## Sheet: Good Quality MAGs Recovered
DATASET S1: Metagenome-assembled genome (MAG) data of all 37 good quality bins (>70 completeness, <5 contamination) assembled from the diesel and crude oil metagenomes, and their co-assembly. GTDB classifications are given. In sheet 2, the heatmap of Fig. 7 is generated by assessing each genome for hydrocarbon degradation genes provided in the remaining sheets, each labelled according to bin.
Metagenome-Assembled Genome Data								Classification (GTDB-tk)
Genome	Name in manuscript	Genome length (bp)	Genome coverage	Completeness	Contamination	Strain Heterogeneity	N50	Domain	Phylum	Class	Order	Family	Genus	Species
640_Coassembly_bin.1	bin.C1	2730357	25.1437	97.04	0.74	50	147613	Bacteria	Proteobacteria	Gammaproteobacteria	Pseudomonadales	Porticoccaceae
640_Coassembly_bin.10	bin.C10	2349715	13.6601	98.15	3.8	36.84	19966	Bacteria	Proteobacteria	Gammaproteobacteria	Pseudomonadales	Porticoccaceae	Porticoccus
640_Coassembly_bin.13	bin.C13	3956823	12.4469	95.94	3.01	59.09	15889	Bacteria	Proteobacteria	Alphaproteobacteria	Rhodobacterales	Rhodobacteraceae	Roseovarius
640_Coassembly_bin.17	bin.C17	1950186	217.236	90.12	1.3	57.14	35143	Bacteria	Proteobacteria	Gammaproteobacteria	Pseudomonadales	Moraxellaceae	Paraperlucidibaca
640_Coassembly_bin.18	bin.C18	3301033	8.2591	86.91	2	62.5	7876	Bacteria	Proteobacteria	Gammaproteobacteria	Pseudomonadales	Nitrincolaceae	Amphritea
640_Coassembly_bin.22	bin.C22	3593523	9.71385	89.52	3.19	38.89	10563	Bacteria	Proteobacteria	Gammaproteobacteria	Pseudomonadales	Saccharospirillaceae_A	Oleispira	Oleispira antarctica
640_Coassembly_bin.24	bin.C24	3615939	23.5785	99.83	0.86	0	180462	Bacteria	Proteobacteria	Gammaproteobacteria	Pseudomonadales	Porticoccaceae	50-400-T64
640_Coassembly_bin.26	bin.C26	1865001	10.1932	89.8	0.83	14.29	11879	Bacteria	Proteobacteria	Gammaproteobacteria	Methylococcales	Cycloclasticaceae	Cycloclasticus
640_Coassembly_bin.28	bin.C28	3218072	9.72163	88.88	3.71	58.82	8107	Bacteria	Bacteroidota	Bacteroidia	Flavobacteriales	Flavobacteriaceae	Oceanihabitans
640_Coassembly_bin.29	bin.C29	3246326	24.032	97.12	0.46	33.33	68079	Bacteria	Proteobacteria	Alphaproteobacteria	Rhodobacterales	Rhodobacteraceae	Sulfitobacter
640_Coassembly_bin.32	bin.C32	3639466	39.124	90.5	4.3	68.57	103972	Bacteria	Proteobacteria	Gammaproteobacteria	Pseudomonadales	Spongiibacteraceae	Zhongshania
640_Coassembly_bin.33	bin.C33	3211703	22.7873	77.9	0	0	21640	Bacteria	Proteobacteria	Alphaproteobacteria	Rhodobacterales	Rhodobacteraceae	Sulfitobacter	Sulfitobacter litoralis
640_Coassembly_bin.34	bin.C34	3822198	15.9578	98.56	0	0	156779	Bacteria	Proteobacteria	Gammaproteobacteria	Pseudomonadales	Oleiphilaceae	Marinobacter	Marinobacter psychrophilus
640_Coassembly_bin.37	bin.C37	2341963	10.6523	89.72	2.09	11.11	20623	Bacteria	Proteobacteria	Alphaproteobacteria	Rhizobiales	Methyloligellaceae	Methyloceanibacter
640_Coassembly_bin.40	bin.C40	4330411	80.124	99.42	1.27	37.5	188174	Bacteria	Proteobacteria	Gammaproteobacteria	Pseudomonadales	Oleiphilaceae	Marinobacter	Marinobacter sp001858325
640_Coassembly_bin.47	bin.C47	4093440	12.7626	78.45	0.86	100	17738	Bacteria	Proteobacteria	Gammaproteobacteria	Pseudomonadales	Oleiphilaceae	Marinobacter
640_Coassembly_bin.48	bin.C48	3356477	20.1352	97.41	1.48	0	142643	Bacteria	Proteobacteria	Gammaproteobacteria	Pseudomonadales	Alcanivoracaceae	PGZG01
640_Coassembly_bin.49	bin.C49	3327308	14.8815	88.39	2.12	41.67	14492	Bacteria	Proteobacteria	Gammaproteobacteria	Pseudomonadales	Pseudomonadaceae	Pseudomonas_D
640_Coassembly_bin.6	bin.C6	2637890	8.48258	90.63	1.99	18.18	8095	Bacteria	Bacteroidota	Bacteroidia	Flavobacteriales	Flavobacteriaceae	Bizionia
640_Coassembly_bin.8	bin.C8	3653383	42.6025	79.31	0	0	13246	Bacteria	Proteobacteria	Gammaproteobacteria	Pseudomonadales	Saccharospirillaceae_A	Thalassolituus	Thalassolituus oleivorans
Lab_640_Crude_bin.10	bin.O10	2699819	7.35305	78.81	2.3	0	6563	Bacteria	Proteobacteria	Alphaproteobacteria	Sphingomonadales	Sphingomonadaceae	Sphingorhabdus_A
Lab_640_Crude_bin.13	bin.O13	3307664	16.7846	98.52	0.74	0	124322	Bacteria	Proteobacteria	Gammaproteobacteria	Pseudomonadales	Alcanivoracaceae	PGZG01
Lab_640_Crude_bin.18	bin.O18	2998154	10.6019	96.74	2.39	46.67	23612	Bacteria	Proteobacteria	Alphaproteobacteria	Rhodobacterales	Rhodobacteraceae	Sulfitobacter	Sulfitobacter litoralis
Lab_640_Crude_bin.19	bin.O19	3766184	15.4441	98.56	0	0	231791	Bacteria	Proteobacteria	Gammaproteobacteria	Pseudomonadales	Oleiphilaceae	Marinobacter	Marinobacter psychrophilus
Lab_640_Crude_bin.20	bin.O20	2412009	7.00321	70.62	0.76	25	5580	Bacteria	Proteobacteria	Gammaproteobacteria	Pseudomonadales	Nitrincolaceae	Amphritea
Lab_640_Crude_bin.4	bin.O4	3657020	26.6713	75	3.45	100	48968	Bacteria	Proteobacteria	Gammaproteobacteria	Pseudomonadales	Spongiibacteraceae	Zhongshania
Lab_640_Crude_bin.6	bin.O6	3382972	12.3873	89.78	2.74	56.25	15301	Bacteria	Proteobacteria	Gammaproteobacteria	Pseudomonadales	Pseudomonadaceae	Pseudomonas_D
Lab_640_Crude_bin.8	bin.O8	1877750	116.011	89.75	0.99	50	30414	Bacteria	Proteobacteria	Gammaproteobacteria	Pseudomonadales	Moraxellaceae	Paraperlucidibaca
Lab_640_Crude_bin.9	bin.O9	3649145	10.838	81.03	1.72	0	36506	Bacteria	Proteobacteria	Gammaproteobacteria	Pseudomonadales	Saccharospirillaceae_A	Thalassolituus	Thalassolituus oleivorans
Lab_640_Diesel_bin.10	bin.D10	4018797	12.6301	89.13	1.98	38.46	26772	Bacteria	Proteobacteria	Gammaproteobacteria	Pseudomonadales	Oleiphilaceae	Marinobacter
Lab_640_Diesel_bin.13	bin.D13	1913189	10.1637	89.42	0.8	16.67	12703	Bacteria	Proteobacteria	Gammaproteobacteria	Methylococcales	Cycloclasticaceae	Cycloclasticus
Lab_640_Diesel_bin.19	bin.D19	4020717	12.2391	96.49	2.64	50	15358	Bacteria	Proteobacteria	Alphaproteobacteria	Rhodobacterales	Rhodobacteraceae	Roseovarius
Lab_640_Diesel_bin.21	bin.D21	3748093	9.66203	91.93	3.09	26.32	10892	Bacteria	Proteobacteria	Gammaproteobacteria	Pseudomonadales	Saccharospirillaceae_A	Oleispira	Oleispira antarctica
Lab_640_Diesel_bin.27	bin.D27	2134968	98.3551	93.44	0.62	33.33	49371	Bacteria	Proteobacteria	Gammaproteobacteria	Pseudomonadales	Moraxellaceae	Paraperlucidibaca
Lab_640_Diesel_bin.28	bin.D28	3758300	22.6513	99.16	5.08	0	227522	Bacteria	Proteobacteria	Gammaproteobacteria	Pseudomonadales	Porticoccaceae	50-400-T64
Lab_640_Diesel_bin.3	bin.D3	3054507	13.4104	91.26	2.27	7.69	31749	Bacteria	Proteobacteria	Alphaproteobacteria	Rhodobacterales	Rhodobacteraceae	Sulfitobacter	Sulfitobacter litoralis
Lab_640_Diesel_bin.7	bin.D7	2334103	13.6436	98.7	2.59	57.14	24498	Bacteria	Proteobacteria	Gammaproteobacteria	Pseudomonadales	Porticoccaceae	Porticoccus

## Sheet: Enzyme Heat Map
Enzymes containing multiple subunits were counted once if all subunits were present, including alkane uptake proteins (A and B), particulate methane monooxygenase (A, B, and C subunits), propane monooxygenase (large and small subunits), phenol monooxygenase (P0-P5 subunits), toluene monooxygenase (α, β, γ, ferredoxin, and effector subunits), and xylene monooxygenase (subunit and electron transfer…
	Genome	particulate methane monooxygenase	alkane 1-monoxygenase	propane 2-monoxygenase (large and small su)	Cytochrome P450 alkane hydroxylase	Flavin-binding monooxygenase	Alkane uptake protein A	Alkane uptake protein B	phenol 2-monoxygenase/Phenol hydroxylase (all P0, P1, P2, P3, P4, P5)	Toluene 4-monoxygenase/Toluene 2-monoxygenase (α, β, γ, ferredoxin, effector)	Xylene Monooxygenase (subunit, etc)	biphenyl 2,3-dioxygenase/benzene 1,2-dioxygenase (α, β)	Monoaromatic dioxygenase beta subunit	Monoaromatic dioxygenase alpha subunit	Naphthalene 1,2-dioxygenase (α, β)	Polyaromatic/Naphthalene 1,2-dioxygenase beta subunit	Polyaromatic/Naphthalene 1,2-dioxygenase alpha subunit	catechol 2,3-dioxygenase/catechol 1,2-dioxygenase activity
Crude Oil MAGs	Coassembly_bin.48/Crude_bin.13 (PGZG01)	0	4	0	1	1	5	5	0	0	0	0	0	0	0	0	0	0
	Coassembly_bin.17/Crude_bin.8 (Paraperlucidibaca)	0	1	0	1	0	1	1	0	0	0	0	0	0	0	0	0	0
	Coassembly_bin.18/Crude_bin.20 (Amphritea)	0	0	0	0	0	0	0	1	0	0	0	0	3	0	0	0	0
	Coassembly_bin.34/Crude_bin.19 (Marinobacter)	0	1	0	0	0	0	0	0	0	0	0	0	1	0	0	0	1
	Coassembly_bin.49/Crude_bin.6 (Pseudomonas_D)	0	1	0	0	0	0	0	1	0	0	1	0	0	0	0	0	0
	Coassembly_bin.33/Crude_bin.18 (Sulfitobacter)	0	2	0	0	0	0	0	0	0	0	0	0	1	0	0	0	0
	Coassembly_bin.8/Crude_bin.9 (Thalassolituus)	0	3	0	0	0	0	0	0	0	0	0	0	0	0	0	0	0
	Crude_bin.10 (Sphingorhabdus_A)	0	0	0	3	0	0	0	0	0	0	0	0	8	0	0	0	0
	Coassembly_bin.32/Crude_bin.4 (Zhongshania)	0	1	1	1	1	0	0	0	0	0	0	0	1	0	0	0	0
Diesel MAGs	Coassembly_bin.26/Diesel_bin.13 (Cycloclasticus)	1	2	0	1	0	0	0	1	1	1	2	3	3	1	0	1	0
	Diesel_bin.27 (Paraperlucidibaca)	0	1	0	1	0	2	2	0	0	0	0	0	0	0	0	0	0
	Coassembly_bin.47/Diesel_binn.10 (Marinobacter)	0	1	0	0	0	1	1	0	0	0	0	0	0	0	0	0	0
	Coassembly_bin.24/Diesel_bin.28 (50-400-T64)	1	1	0	2	0	0	0	0	0	0	0	0	2	0	0	0	0
	Coassembly_bin.10/Diesel_bin.7 (Porticoccus)	0	0	0	0	0	0	0	0	0	0	0	0	0	0	0	0	0
	Coassembly_bin.13/Diesel_bin.19 (Roseovarius)	0	2	0	0	0	0	0	0	0	0	0	0	1	0	0	0	0
	Diesel_bin.3 (Sulfitobacter)	0	2	0	0	0	0	0	0	0	0	0	0	0	0	0	0	0
	Coassembly_bin.22/Diesel_bin.21 (Oleispira)	0	2	0	0	1	0	0	0	0	0	0	0	0	0	0	0	0
Co-assembly MAGs	Coassembly_bin.40 (Marinobacter)	0	2	0	1	0	0	0	0	0	0	0	0	0	0	0	0	1
	Coassembly_bin.1 (Porticoccaceae)	1	1	0	1	0	0	0	0	0	0	3	4	1	0	0	3	0
	Coassembly_bin.29 (Sulfitobacter)	0	2	0	0	0	0	0	0	0	0	0	0	1	0	0	0	0
	Coassembly_bin.6 (Bizionia)	0	0	0	0	0	0	0	0	0	0	0	0	0	0	0	0	0
	Coassembly_bin.28 (Oceanihabitans)	0	0	0	0	0	0	0	0	0	0	0	0	0	0	0	0	0
	Coassembly_bin.37 (Methyloceanibacter)	0	0	0	0	0	0	0	0	0	0	0	0	0	0	0	0	0

## Sheet: Coassembly_bin.48 (PGZG01)
	Coassembly_bin.48 (PGZG01)
alkane 1-monoxygenase	4
Cytochrome P450 alkane hydroxylase	1
Flavin-binding monooxygenase	1
Alkane uptake protein A	5
Alkane uptake protein B	5
MetaErg annotation of protein-coding genes	NCBI BLAST Description	Scientific Name	Max Score	Total Score	Query Cover	E value	Per. Ident	Acc. Len	Accession
>metaerg.pl|01997 Alkane 1-monooxygenase OS=s__Spongiibacter_sp002306875 len=390 cid=k141_136278	alkane 1-monooxygenase [Spongiibacter sp.]	Spongiibacter sp.	603	603	0.95	0	0.7353	385	MAK45603.1
MSSSHVSLSPNAALEWKDGKRYLWLLGLVVPVFPFLSGALVAVTGSEWGWWFGPLVLYTV
IPLMDRLIGGDRFNPPEEVVDALSKEKYYRYCVYAFVPLHYLGLIWAMYLLTSGSMGWVG
SIGLVATIGIVSGVAFNTAHELGHQNSAFEMWMSKIALAPTFYGHFVVEHNRGHHVRVAT
PEDPASARYGESYWAFLPRTMAGGLKSAWSIERKRLARSNKSVWHWQNHNLQAWGLSVLL
YAGLIAAFGWAVLPFVLAQSIYSMTLFEVINYLEHYGLCRQKNASGRYERCQPEHSWNSN
HLVTNLLLYQLQRHSDHHANPTRSYQALRHFEDVPQLPSGYAGMVPLAYITPLWRRVMDA
KVRAHYGGDLSLANIDPRLKKQGIGVLKSE
>metaerg.pl|39751 Alkane 1-monooxygenase OS=s__Alcanivorax_jadensis_A len=399 cid=k141_54486	alkane 1-monooxygenase [Alcanivorax pacificus]	Alcanivorax pacificus	674	674	0.98	0	0.8066	395	WP_035204680.1
MNVTYRLDHPEKGLIQYTDKKRHLWIASLFLPLLALTGIAGYFGMGENPYMLLAPLIFIY
AVVPLLDQVFGSDENNPPEELVPQLEEANYYRILTWLTVPLHVMVLLITAWFVGTQELSA
WSVLAVTLTAGIYSGLGINTAHELGHKRSRFEQALARIALSVSTYGHFCVEHNRGHHRDV
ATPEDPASSRMGESIYKFMLREIPGAFARGWHEEKQRLERLNKSAWSPHNEVLQSYALSI
LLQGSLIILFGWIMVPFLLIHNFWAWFQLTSANYIEHYGLLRQRKENGRYEHCQPYHSWN
ANYIFSNILLFHLERHSDHHANPTRRYQSLRNFDDIPELPNGYFGMFLVAYIPWLWYRIM
DKRLLALPHIQGDLSKVNIDPAKRDSIVARYGNLEENHV
>metaerg.pl|53427 Alkane 1-monooxygenase 1 OS=s__Marinobacter_sp000169375 len=389 cid=k141_133822	alkane 1-monooxygenase [Marinobacter sp. ELB17]	Marinobacter sp. ELB17	683	683	1	0	0.8123	389	WP_007351406.1
MSQAGVFITPSGETYRDRKRYSWAISIVVPMVAVVGPALFFATGNALLLWAPLAFYYIVI
PVLDMLLGEDTSNPPEEVVPQLEEDRYYRYITYALIPMLWGVWAFSLWFIGSQDVPLHGM
IATTLVIGLLNGGAINLGHELGHKKGKMERWMAKIILAPSAYGHFFIEHNKGHHRDVATP
EDPASSRMGETIWTFVLREVPGAFFRAIEIEKTRLKRIGKPFWSLSNEVLQPALITVLAW
GTAIAILGIGILPFLIGIAFWGMFQLTSANYIEHYGLLRQKLENGRYEQTQPHHSWNSNH
LFSNWATFHLQRHSDHHANPTRRYQSLRHFENLPTLPNGYLGMFLIAYIPPLWFAVMNPR
LVKHVGGDSTKISFHAAAKEKMIQRYHLR
>metaerg.pl|25901 Alkane 1-monooxygenase 2 OS=s__PGZG01_sp002840115 len=382 cid=k141_23744	alkane 1-monooxygenase [Gammaproteobacteria bacterium HGW-Gammaproteobacteria-14]	Gammaproteobacteria bacterium HGW-Gammaproteobacteria-14	637	637	1	0	0.8037	385	PKM23208.1
MAINISPSVMLTMKKWGYLAFWLVLLPVLPIAAFTGVESGTQDYWAFFIYIFIFGIIPIL
DYIIGKDPTNPDELTDVPAMSEDKSYRWLALAMVPIWFGVLFWSGWIFVHNDYSLLGQFG
WILSIGTLGGIIAINLGHELIHKDPRIENWAGGLLLASVSYGGFKVEHVRGHHVTVSTPE
DASSSQYNQGLYSFLPHAFVHNFTNAWRLEKEYLARKGKSFFSIDNELLWWYGISAALAV
TFSVLWGWQGAAFFLGQSFFAALALEIINYIEHYGLHRRTLENGKYERVTPAHSWNSNYL
LTNLALFQLQRHSDHHAYAKRRFQVLRHYEESPQLPGGYASMYVLALFPPLWKKVMNPRV
EAYYQGEMDQLLRNTKRMNNIA
>metaerg.pl|08464 Linalool 8-monooxygenase OS=s__Marinobacter_sp900215155 len=460 cid=k141_200649	cytochrome P450 [Marinobacter sp. lvr2a5a20]	Marinobacter sp. lvr2a5a20	821	821	0.99	0	0.8366	463	WP_134031818.1
MNIVNLVAKQSAAIVPMPLQVKAAHLLYKTKVKLGVYTEFPEFVEAPVPDVSTLAIEDID
VSNPFLFKQGCWEPYFKRLRDECPVHFQKNSLFGPFWSITRYEDVMFVDKNHELFSSEPF
IVIGQAPKELSVEMFIAMDPPKHDVQRQAVQGVVAPQNLKEMEGLIRSRAQEVLDNLPLD
KPFNWVDEVSVELTARMLATLLDFPYEERQKLVYWSDLAGGGAQSTGGSNDMDELFKGMG
EMAKDFSLLWRKKEAETAAGKKPGFDLISMLQNNDATKNLINTPMEFLGNLALLIVGGND
TTRNSMSGGVLALNKFPDEFAKLKANPSLIPNMVSEIIRWQTPLAHMRRVATQDVEVNGQ
TIKKGDKVVMWYASANRDERAIDQPDQFIIDRKGARNHLSFGFGVHRCMGNRLAELQLRI
LWEELLARFDSIEVIGEPEYVQSNFVKGYSKMMVKLTAKQ
>metaerg.pl|11415 Probable FAD-binding monooxygenase AlmA OS=s__Alcanivorax_sp002733835 len=507 cid=k141_11207	FAD-containing monooxygenase EthA [Alcanivorax sp.]	Alcanivorax sp.	745	745	0.98	0	0.6773	502	PHR64264.1
MANKHVDVLIIGAGLSGIGAACHLRKKCPGKSFTILERRKAIGGTWDLFRYPGIRSDSDM	flavin-binding monooxygenase AlmA [Alkalihalobacillus halodurans]	Alkalihalobacillus halodurans	723	723	0.97	0	0.6687	499	AGW21778.1
FTLGYSFKPWSEPKVLADGGSIKSYINEAARENDVEKEIQFGLKVVKSNWDSSSKTWTVE
TLREDTGETELYTSNFLFSCTGYYNYDGGFTPEFPGIDDFKGEVIHPQKWPENLDYSGKK
VVIIGSGATAVTLVPAMADKAGHVTMLQRSPSYIATVPAIDPISVQMRRFLPEKVVYHAA
RARNIGIQRMVFKLSKSRPGAVRRLLLAAAKKQLGAEFDMKHFTPSYNPWDERLCAVPNG
DLFKVLRKGDASVVTDHIDTFTAKGIKLRSGEELEADIIITATGLELQMLGGQNLSVDGK
PVNFSEKMTYKGVMASDVPNLAVVVGYTNSSWTLKADIACEYVCRLINYMDAVGAREATP
RDHDNCVTDDTVMEMQSGYLQRGRHHLPRQGSKAPWKVVQNYFYDLPILKFGSIADGYLQ
FDQVNKPKRTGISGLLSAIPGLAREGA
>metaerg.pl|03305 Alkane uptake protein A OS=s__Alcanivorax_A_indicus len=456 cid=k141_158176
MKISKRFEPQKRTSRSAYSLLHMGILLTMSTSVSANMGNSPSTYGILPHDVSTAQAMSLF
NSQTSAVYYNPAALANDSHSELTTGLFHADHELRAKSLGGSAPANRSSDIIDNSPSQQLL
LGLKTDLSDLSTLKHPMYLGFMLGSEKYAQEMLAFSSETSEGGQFLQYDREPLLLSIGFG
TKLWRGINIGASMRITLHSDANLYTMTDLQGNTSNERLNVSAKPVFRPIVGLNMNAGDTF
CSTQSCWLDNLDVALSHRAYSNARVEVNAEAEIPGTVTSPGLILAITAFDAFQPAITAFG
VRYQFGDVGVGLTGEYQQWSRLTDKLKEDTIQDQGNLDFKDIFIPRLGLEYSLTENVTLK
TGAAWEESPMTNTTSPDVNYLDTDKLIVGLGFSVVAHRLPDHLYMASPVQFDFGYQFHSL
SERDFDLSNSSSPAPYETVRASGDVHVFVGSFTMKF
>metaerg.pl|03306 Alkane uptake protein B OS=s__Alcanivorax_A_indicus len=1039 cid=k141_158176
MIHSIIKFVAIVACATTLVSCGDEKGEITPSTLKIANNQGIVYSYPRDRQNEVPTPSPMV
LRFSSAIVDTFPQNLITLRNDQGEEIDYAIKKVGNGHGLVLTPELPLAPLTEYTLDLGEI
NLADGISRARQLIFSTRGLSEGPRDQVAATGDFALRHVIPDGVQFPILDFTSFRLQFSQP
INRSSLRYGDTLSLQGPNGLVNAQVLVSGPYLTLDPVEDLTPGAEYHLVVEQGVESVYGE
SFSGTNITFFPKSSGSRSTLAQEVEDSLNGSITSELTGEAINTVPLSAVLLGPDNQSQQT
GSLNVELAHIPTFPDSAPLRIKRGSLLNGSIMDVKIGGHIPTGFDSGPVSIRFISDAIGY
MVKNPYSDLIDAPRQIILYMDVAISTGDSRASGAVTQNLLHLELVGTAIVNEGRLVVNAI
SMAQPSVMGVEESNSLLSFNMRGHLDQVNPPPPTEDAESPYLHSWVADDYLGLYRPDEAI
IVQMSEPLDTETIRVGDNFTLTDSGGANIPFQFHQHGAALVVQPNSPLDYGQFYWLGVVN
DVRDLSGNAVNPTTRVLDIPEYSSSDPRSPIVLTAYPGFPCVLVDTNLSANDSGRCSGGK
PSDDHLPLPSLPANRAINVTFSQPMDAGSINNNTFIVEHVDANGVPIGAPIEGTITHESR
SVIFTPHSAWLAGDLYRYTVKSVLSSPNCGTDAICDTRGYPVQTQLLSQTPSNFPAATAG
GPSMSVFFRGTTPTTNVLLTLHNLPNADFNTNFKIDDGETKPSTHPQAVLNSAQLVRNPS
ANPDADGTAGSGITVKDANVGCGFNESDEPLICPDETFIHPSGNLNADIVGFLSADDVNQ
QYPSDLSIPETVRINGGVLVYIYPTRIVLSGTVVHTKLTEAVSTGCGGGVGLCFIARPTP
TGPQLMRVKYSCNPAAEECSAPDFGRAKGWIVEENGRSQFHANLSLYLDAPSLAPDVVND
QGGPVPVTHDLYSKELDLQLSGELGFLDDGRQRIEEISSNALNIEVLLNIAGLFPNEKIY
LTVPAGATVLNYISDPIKP
>metaerg.pl|08449 Alkane uptake protein A OS=s__Alcanivorax_borkumensis len=449 cid=k141_200649
MPSGKNKRLSLLAAALFSPCIASAGAGDSATNYGLGPMNVGSALAFSPFTSNSWSVYYNP
AAMARSPEGELSTIVQYGDQELRAKSLGGTAPLARENDVLSDASSELLLIGLKTRMAGVT
STETPIYFGLNVGVDEFTSNLVPYQANTSQKGQFLRYESQPLYLAFGGAVSNIVRGVDLG
ISARLTLEAKASMQAVSDLGGNTDSEKLSLEASPSLSPALGINVRTGEMFCGSGECMPFG
MDKLEVALFWRAESNYEVSVDANVVVPGVIPDPGLGLLLTTIDTYQPEVRGAALLLPVGK
FELTAAIEQHSWSALQKEFAQDTIRDQANLAFDDVTIPRIGVSYQWSDSLKLFAGAAIED
SPLQSNRSQDVNYLDTDKKVLGLGASYRLASAPLVNMPLEIALAYQYQMLDEADFELTSI
DSPTHPAPYETVTADGEIQVFSSSFSLKF
>metaerg.pl|08450 Alkane uptake protein B OS=s__Alcanivorax_hongdengensis len=1026 cid=k141_200649
MNKKLPPSLRLVAGLTLLLAGLLAGCGGDQGGVTVPWRTPETVIFSYPYPQQTEVPTSAP
VVLRFSSALDQEVADDISARIQLVRDTDGSTVAVDYQLVEDGQGLILRPQSPLAPTETYQ
LVVGGDGLGVIDGDTVERVQFQAAGAQAGSSESMGTGSFALLFAQPMDRPSLLSEIDDAS
HPIDMSTFRMAFNQALDPTSALYGENGSVQLRDNTGNLVQASMFLQGRYLSLDPAEDLQP
VEHTLTISGVRADTTGATLPDYQRTFMPDSSLPRATSTLKVGALGAEQPELTSALTGNPI
NQVPVQSFVLGDESFTGLTGDLSADLGFAPHFPNAVPLRVPAGSVLRGSPVAVNILGEVS
SGIETGEVTITLLSDANGYLIANPFSDSPSVPRYALLNMDAAMTAQGQEANAALSQNLLN
LQIVGLAVVENGVLVLDAVSVVEPEVLGLEKASGLLSFRMEAYADQRQAPTPAQDMQSLS
LQSWAPGQDFQANARPGDPIILNFNKPLDPDSVFLDGAIQVSVNGIVQTPPMRHDGATVV
IGGDVLQHDDDIQVQLSSLLRDIQGNPLNADMTLDIRLPEFVLPNGTANGLRAPLVAAVF
PGYPCAMTSFTLTGPREDWRNGRCVGGKNSDPLHPVPNLFKDFSLRAIFSRSIDKTTVNA
STFIVERFDADTNMWTNTTGRRKVLAQRVEFFPDTPWQVDGLYRYTLLSQESAPNCGVNA
ICSPDGAPLQTRQLSQSSSSAPGLREGGPDLTNHFVVTGEDDRITRVSLRSLPSADVNTN
LSLDSNEQGAVPDGNGGASADANYLKLRLKDVSGVVSEANIGCDIGDDCPEKRFAFVGSG
ALQAGVSHYVPDVVVNRRLIDSDPTTSNEITGAIIAKVFPTTLTTTSVFLQAKALRLITI
PLDTGPLVLRLGYENNQPITGYITDTPDGPWFSTTFDLMVDAPELEPRLIIELGHDIRSK
QITGVTLEGPLRFVDDGRLVLKVRNPESLIIPANIDLLGIGLAGVELEVPPLGVDLTFTF
LPVKDF
>metaerg.pl|13238 Alkane uptake protein B OS=s__Alcanivorax_A_indicus len=1050 cid=k141_67754
MKKLLLLPASILLLQGCGDETGFSYPDLTPNDLSYIYPAKNQQQVPPRAPVVVRFSNPVK
AFDSSDMTQPEVDQVLADLRAAISAEVVWQRDSDSAAVSYSVDLVDSDDSDEGYAIYGFS
LVPQAPLQTGKSYTVDLSALQTDKGTANINGGPIGYQIRGDKSGPRAGAITQEPFIVERL
IPDDGELPVVDFTTMRVQFSHPLDLTTVKYGDTVSLKDDEGNVVPANVFANGAKLTVDPI
EDLAAGVSYTLALTSGLQDLYGEAIADVEWSATPKSTHPRSALAQRADTSSDDALTQCDK
TADGVLLSGLTGDAINCVPVRAVLLGNDTAAQTSGNLFAELAYIPRFEDATPLRIEKGTL
LNGASIEVLVAGEVPLTIDTNSDGIPDTALETGNISVAFIADASGYLIKNPFTNKPDQPR
HVRLWLDLAMNAEVSPANGAFSQDLLHVEVVGTAIVNNGKMVIDAIGVVEPRVLGLEDSY
GVLSFHMESYEDPNDAPAPVVDAELPFVQSWMPNDNAAMQRPGDPIIINFNEPMDVSSLE
QSGALALTRNGSAEPFDWSFDGSTLVIRPQGGLDFSAGGADVTYAVALTSMLRDLSGNQL
DQDYDLSFVMPTYFGSGNRAAIATSTYPGYPCAIESGTMNLAANSHGRCRGGDVSGVSQD
DVLPVTTLPENRAIHVQFSQAMDPASFVVGENCGEGTFRVEQVDNSGNCVSVVPGELDLN
ARTLRFMPHEPWQQGQLYHYVMASVGNSFTSASCGVGAVCTTYQYPLQTVVLEGRAANVG
GPDMNIYFRGAAPVTNVFQTLQNLPTLDTNANYALEAGEGSPQPDPDNAGQFLTPLNSTK
LEVRGRGGLLQSINLGCHPDDAPCDDKKYIYLTGALTADVVGYDSVAGGIQVLIYPTVLV
TTSLNTFADILIAGESEIPTGPQVMRIRYAGSGASAQPVNGYIRTNAEGVTVLDITLDVY
LDAPELEPHALGLTMSHDLHSYPLSLQLSGPVTLLEDGRMIIEQANVVASTDIDVSIGLE
LFGALIGAANMQLGIPEGGIALRYLGAPMR
>metaerg.pl|13239 Alkane uptake protein A OS=s__Alcanivorax_sp002726155 len=444 cid=k141_67754
MQLRHVRCWLAVGSLSLCSVPAFANMGNLATTYGVLPGDVASAQALSLFNSSVSATYYNP
AYLTHDPRGELTLGLLHGEQDLTAKSVSNNGYQVREGDTLKSSPTQHVLIGMKTDLTSIT
KYERPLYFGFMAGVEKYGAEMMAFNSNTSSQGQSLTYGREPLFLNLGGGLEVIEGLSLGL
SARITLQAEAKMRTNSTLGGTTDSEEIAVAAKPSIRPIAGLSADLGKLLCSGDCWASGFE
VAMAYRAYSNTSTKIDANAIIPTVINDPGLFLRINTLDSYQPDILALGVQYSGDRWRAGV
TLEQQNWSDLGGELEKDTVKDQANLEFKDIIVPRIGGEFELMDNIFLTGGVALVESPLKG
NRSLDVNYFDNDKTIVGLGVAMEFQSPPVLAFPLRLDFGYQYQQLKDRDFELTNTDPLNP
SNPYETVTAGGEVNVFTGSLTVKF
>metaerg.pl|13240 Alkane uptake protein B OS=s__Alcanivorax_A_pacificus len=1064 cid=k141_67754
MKFQYTALLSIVALISACGGDKQTVAFDWETADLVYSFPYDGQPQVAMTAPIVLRFAQPL
AYADQAELDADIATKVVLESAASPGIPIAYNAKMVDSNLGLVLTPVEKLLPATDYSVTLN
SLETTKGVVAFPGAPIDFRTRAATKGAKSVRVQDDVFSVSRVVPNGDVFPIMDFSSLRVQ
LTQPVQAASVRYGDDMNDTVRITDADGALVDALLIAQDSFLTIDPIDDLEADGAYTLTID
GLESEYNELLAPWDLDFVAQNSAPREILVQRAATSSEIEADQCGSNPGVILSPLTGDAIN
CVPVKSTLLGQDSASQQQGDVYAELAFIPHYPVVSPLRVPRGSLLEGASVELVIAGKVPA
GFSTDKISVSFISDAVGYLLPNSYSKSETAPRHVRLLMDVAMTAEDSRANGGLSQDLMHI
ELSGIALVINGLLTIDAVGVVEPSVLGVDEAFGVLSFHMEAYGDQLNAPPMQPDVDAPML
QSWVPGANVAKQSSENPIILHFSEALDPLTVRKTDAVILSKDGIVVPTNDWALSYDGASI
VIRPDAGLAYKSVYEVQLSAEISDLGGNALSSGGPLPANYTLQFEMPNYIAGPLRSPLAL
TTYPGFPCVTTDRALALGDHGICDGGLATDDHLPVPTLPSDRAITVQFSQDMDEDSIVLG
GSFRVERQNGAVWEAVPGRLQQSLRSLIFWSDEPWQDDGSQLYRYVLGSLGAAGGSAKNC
DGSLSICDVNGSPLQTKILAQNPGDAPAAAEGGPNMEIYFVGAPAAVSVFQPARNLPATD
LNGNQLHDGRTDTDYDADTQSYPGCDALPASCEELPIFDVASSEYITPPNSTKIVENGVD
GGNSLLTAANVGCGFTGNLFSGYTPRVCPDRKFVYLTGALNVELVGPIIYPPTGEEAVQV
NVLPTQLMTSSLDFYAIAVLLGEQFAPTGPMIMRVRYSCDDPLDAACTDPNSVADQVDRN
QAVVGYLLDGPSGPEFEVTFDLYLDAPSLNPLNFGSGGTHNQHSFPLQFTLRGPVSFLDD
GRMEIEQTNADPIDLAVEVFGDTINVVIPAGGVNLNYTTAPSKQ
>metaerg.pl|13241 Alkane uptake protein A OS=s__Alcanivorax_sp000155615 len=454 cid=k141_67754
MSGLSIRHYSWLRNCRAALLGSCVIGGVISMPAQANMGNIAMNYGLLPTDVATAQALSLF
NPQISALYYNPAYLAEDGRGELTMGLIHTAPDLQVESLGGSNPPIRSGETLVDTPSQQVL
LGMKTDLTDISEYERPIYFGIMLGVEKYGKEMMAFNSKTSNEGQPLRYERQPLFLNIGGM
MVLTHGIDVGVSTLVTLHSDADLVARTDLAGNTSYEQINVSAKPSITPIVGMTLDWTKLF
CGAGDCFANGWQTALSYRESTYAGTSISANTIIPGTIPSPGLTLSIATIDAYQPRVVSFG
TQYRGERFRVGITLEEQKWSALGAELRGDTVKDQAMLEFEDILVPRLGAEFSVNKHLILS
AGIAKEDSPLLGRTSQDVNYFDNDKTVVGLGAALEFSDLPVLAYPLRLDFGYQYQKLDDR
DFDLTTENAPSSPYETIRTGGEAHIFSGSMTLKF
>metaerg.pl|39765 Alkane uptake protein B OS=s__Alcanivorax_A_pacificus len=1041 cid=k141_54486
MKIINSAFFIVGLAIVGLLSGCGGEDNISVPWRDPAAVYFAYPYPGQSEVPVTAPLIVYF
SEPLDQTSLDNIANTLQLTEAVGEDQVNVTHTVSSDRKSVMLRPLKPLTPALQYRVVGGD
LSGVSAGVKTSVFDDFVFTTAGLQVGAKIELGKGFFDLIGVAPLDPIGTLGAMPFVDFSS
FRLAFNYPLDPRSITYGDTIRVEKRLSEDTWALLESVGLFHQGRYLTLDPLTDLEAGSEY
RLVLDGVVNLFGDTLPLIEREGLVPQNTAPRETAILRVGSLDSVSADVQSKLTGALLNSI
PITSFVIGDQSATSLSGDLAANLGFVPNFVDAIPLRVPAGSTLIGTPVEINIVGQTAAGI
ETGNVIVTLLSDASGYLLPNPFSDANDAPRYAVLTMDAAMTAQGLEANAALSQNLLNIQI
VGLAIVEEGVLTIDAVGVVEPEVLGLEKASGLISFRMEAYKDQRNAPQPTNDSSPLQLHS
WTPGENYQSNARPGDAIILNFTKPISPDSVLQSGAITIRKNSVVVTDGSMPMRVDGASLI
IEGSAIEHNTDYEIQLSSLIKDMQGNLLDQDYFLPIRLDDLYLPSSSETNLRSPMVATLY
PGYPCAFRNAVLSGPVEDWRNGRCVGGANSDPLWPIPTINTRYALRVIFSRNIDVDTVIE
GQTFIVERRDVDGVTWQPVPGNLSLTSQRIEFRPNEAWLANALYRYTLKSNGNHRSSVAD
CGVTAICAPDGAPLQTRQLSQTSQTVPLARGGGPDMVNHFIPKDDDRTLVTLRALPTVDV
NANLIHEPGQGEAKPLPGPELSSELIAPPNYLRLELASTSGVIKSGNLGCSIGTDCPENR
FAFLGVGALQAELRDYDPSIEVTRRLVDGDPNTADVVTGAIRAEVLPSILTTTQVYLEAE
AEVIITITIGLDTGPLVLRLDYESDAEGGVRPITGYITETDSGPWFSTSFDILIDAPELK
PAVFGIEVGHDIRSKRIKNVTLEGPLRFIEDGRLLLTVSNPDPLIINAGIRIFDYEVGGV
VLEVPPQAVNLTLSFLPVKSF
>metaerg.pl|39766 Alkane uptake protein A OS=s__Alcanivorax_jadensis len=463 cid=k141_54486
MRYTSLRLQISNHIVLTKQTLYTLLAGACLSLSTVLMAGSGDSATTYGLGPINVGSAMAF
SPFQSDAWAVYYNPAAMTRSAEGQIAVVMQHGEQELRAASLGGNAPLARAGDVLSDQSSQ
LLLLGVKTTLSGALSGGDDYSFGLNIGVDEHANNFLPYSASTSREGQFLRYESQPLYLAL
AVAKRSLLRGIDVGIGARLTLSATASLDAVSDLAGNTDSESLSLNAEPSLTPIIGVNIRP
QKLFCGSSDCLPELLNDSEVALFWRGDAEYEVSVDANVVIPGVVPSPGLDLVIVTLDSYQ
PEVIGAAILIPVGKFELVGSLEQQKWSELGEKFSGDTVRNQAALRFKDISVPRLGVSYQW
NERLKLIGGISKEDSPLKGNRSQDVNYFDVDKVLIGVGASYRFNRVPGMSLPVEVGLGYQ
FQMLDERDFELTNINSPTDPAPYETVRVDGDIHVLSASLALRF

## Sheet: Crude_bin.13 (PGZG01)
	Crude_bin.13 (PGZG01)
alkane 1-monoxygenase	4
Cytochrome P450 alkane hydroxylase	1
Flavin-binding monooxygenase	1
Alkane uptake protein A	5
Alkane uptake protein B	5
MetaErg annotation of protein-coding genes	NCBI BLAST Description	Scientific Name	Max Score	Total Score	Query Cover	E value	Per. Ident	Acc. Len	Accession
>metaerg.pl|04084 Alkane 1-monooxygenase OS=s__Spongiibacter_sp002306875 len=390 cid=k141_45131
MSSSHVSLSPNAALEWKDGKRYLWLLGLVVPVFPFLSGALVAVTGSEWGWWFGPLVLYTV
IPLMDRLIGGDRFNPPEEVVDALSKEKYYRYCVYAFVPLHYLGLIWAMYLLTSGSMGWVG
SIGLVATIGIVSGVAFNTAHELGHQNSAFEMWMSKIALAPTFYGHFVVEHNRGHHVRVAT
PEDPASARYGESYWAFLPRTMAGGLKSAWSIERKRLARSNKSVWHWQNHNLQAWGLSVLL
YAGLIAAFGWAVLPFVLAQSIYSMTLFEVINYLEHYGLCRQKNASGRYERCQPEHSWNSN
HLVTNLLLYQLQRHSDHHANPTRSYQALRHFEDVPQLPSGYAGMVPLAYITPLWRRVMDA
KVRAHYGGDLSLANIDPRLKKQGIGVLKSE
>metaerg.pl|06636 Alkane 1-monooxygenase 1 OS=s__Marinobacter_sp000169375 len=389 cid=k141_73178
MSQAGVFITPSGETYRDRKRYSWAISIVVPMVAVVGPALFFATGNALLLWAPLAFYYIVI
PVLDMLLGEDTSNPPEEVVPQLEEDRYYRYITYALIPMLWGVWAFSLWFIGSQDVPLHGM
IATTLVIGLLNGGAINLGHELGHKKGKMERWMAKIILAPSAYGHFFIEHNKGHHRDVATP
EDPASSRMGETIWTFVLREVPGAFFRAIEIEKTRLKRIGKPFWSLSNEVLQPALITVLAW
GTAIAILGIGILPFLIGIAFWGMFQLTSANYIEHYGLLRQKLENGRYEQTQPHHSWNSNH
LFSNWATFHLQRHSDHHANPTRRYQSLRHFENLPTLPNGYLGMFLIAYIPPLWFAVMNPR
LVKHVGGDSTKISFHAAAKEKMIQRYHLR
>metaerg.pl|27702 Alkane 1-monooxygenase OS=s__Alcanivorax_jadensis_A len=399 cid=k141_16737
MNVTYRLDHPEKGLIQYTDKKRHLWIASLFLPLLALTGIAGYFGMGENPYMLLAPLIFIY
AVVPLLDQVFGSDENNPPEELVPQLEEANYYRILTWLTVPLHVMVLLITAWFVGTQELSA
WSVLAVTLTAGIYSGLGINTAHELGHKRSRFEQALARIALSVSTYGHFCVEHNRGHHRDV
ATPEDPASSRMGESIYKFMLREIPGAFARGWHEEKQRLERLNKSAWSPHNEVLQSYALSI
LLQGSLIILFGWIMVPFLLIHNFWAWFQLTSANYIEHYGLLRQRKENGRYEHCQPYHSWN
ANYIFSNILLFHLERHSDHHANPTRRYQSLRNFDDIPELPNGYFGMFLVAYIPWLWYRIM
DKRLLALPHIQGDLSKVNIDPAKRDSIVARYGNLEENHV
>metaerg.pl|15534 Alkane 1-monooxygenase 2 OS=s__PGZG01_sp002840115 len=382 cid=k141_35392
MAINISPSVMLTMKKWGYLAFWLVLLPVLPIAAFTGVESGTQDYWAFFIYIFIFGIIPIL
DYIIGKDPTNPDELTDVPAMSEDKSYRWLALAMVPIWFGVLFWSGWIFVHNDYSLLGQFG
WILSIGTLGGIIAINLGHELIHKDPRIENWAGGLLLASVSYGGFKVEHVRGHHVTVSTPE
DASSSQYNQGLYSFLPHAFVHNFTNAWRLEKEYLARKGKSFFSIDNELLWWYGISAALAV
TFSVLWGWQGAAFFLGQSFFAALALEIINYIEHYGLHRRTLENGKYERVTPAHSWNSNYL
LTNLALFQLQRHSDHHAYAKRRFQVLRHYEESPQLPGGYASMYVLALFPPLWKKVMNPRV
EAYYQGEMDQLLRNTKRMNNIA
>metaerg.pl|06134 Linalool 8-monooxygenase OS=s__Marinobacter_sp900215155 len=460 cid=k141_73758
MNIVNLVAKQSAAIVPMPLQVKAAHLLYKTKVKLGVYTEFPEFVEAPVPDVSTLAIEDID
VSNPFLFKQGCWEPYFKRLRDECPVHFQKNSLFGPFWSITRYEDVMFVDKNHELFSSEPF
IVIGQAPKELSVEMFIAMDPPKHDVQRQAVQGVVAPQNLKEMEGLIRSRAQEVLDNLPLD
KPFNWVDEVSVELTARMLATLLDFPYEERQKLVYWSDLAGGGAQSTGGSNDMDELFKGMG
EMAKDFSLLWRKKEAETAAGKKPGFDLISMLQNNDATKNLINTPMEFLGNLALLIVGGND
TTRNSMSGGVLALNKFPDEFAKLKANPSLIPNMVSEIIRWQTPLAHMRRVATQDVEVNGQ
TIKKGDKVVMWYASANRDERAIDQPDQFIIDRKGARNHLSFGFGVHRCMGNRLAELQLRI
LWEELLARFDSIEVIGEPEYVQSNFVKGYSKMMVKLTAKQ
>metaerg.pl|30097 Probable FAD-binding monooxygenase AlmA OS=s__Alcanivorax_sp002733835 len=507 cid=k141_3794
MANKHVDVLIIGAGLSGIGAACHLRKKCPGKSFTILERRKAIGGTWDLFRYPGIRSDSDM
FTLGYSFKPWSEPKVLADGGSIKSYINEAARENDVEKEIQFGLKVVKSNWDSSSKTWTVE
TLREDTGETELYTSNFLFSCTGYYNYDGGFTPEFPGIDDFKGEVIHPQKWPENLDYSGKK
VVIIGSGATAVTLVPAMADKAGHVTMLQRSPSYIATVPAIDPISVQMRRFLPEKVVYHAA
RARNIGIQRMVFKLSKSRPGAVRRLLLAAAKKQLGAEFDMKHFTPSYNPWDERLCAVPNG
DLFKVLRKGDASVVTDHIDTFTAKGIKLRSGEELEADIIITATGLELQMLGGQNLSVDGK
PVNFSEKMTYKGVMASDVPNLAVVVGYTNSSWTLKADIACEYVCRLINYMDAVGAREATP
RDHDNCVTDDTVMEMQSGYLQRGRHHLPRQGSKAPWKVVQNYFYDLPILKFGSIADGYLQ
FDQVNKPKRTGISGLLSAIPGLAREGA
>metaerg.pl|27716 Alkane uptake protein B OS=s__Alcanivorax_A_pacificus len=1041 cid=k141_16737
MKIINSAFFIVGLAIVGLLSGCGGEDNISVPWRDPAAVYFAYPYPGQSEVPVTAPLIVYF
SEPLDQTSLDNIANTLQLTEAVGEDQVNVTHTVSSDRKSVMLRPLKPLTPALQYRVVGGD
LSGVSAGVKTSVFDDFVFTTAGLQVGAKIELGKGFFDLIGVAPLDPIGTLGAMPFVDFSS
FRLAFNYPLDPRSITYGDTIRVEKRLSEDTWALLESVGLFHQGRYLTLDPLTDLEAGSEY
RLVLDGVVNLFGDTLPLIEREGLVPQNTAPRETAILRVGSLDSVSADVQSKLTGALLNSI
PITSFVIGDQSATSLSGDLAANLGFVPNFVDAIPLRVPAGSTLIGTPVEINIVGQTAAGI
ETGNVIVTLLSDASGYLLPNPFSDANDAPRYAVLTMDAAMTAQGLEANAALSQNLLNIQI
VGLAIVEEGVLTIDAVGVVEPEVLGLEKASGLISFRMEAYKDQRNAPQPTNDSSPLQLHS
WTPGENYQSNARPGDAIILNFTKPISPDSVLQSGAITIRKNSVVVTDGSMPMRVDGASLI
IEGSAIEHNTDYEIQLSSLIKDMQGNLLDQDYFLPIRLDDLYLPSSSETNLRSPMVATLY
PGYPCAFRNAVLSGPVEDWRNGRCVGGANSDPLWPIPTINTRYALRVIFSRNIDVDTVIE
GQTFIVERRDVDGVTWQPVPGNLSLTSQRIEFRPNEAWLANALYRYTLKSNGNHRSSVAD
CGVTAICAPDGAPLQTRQLSQTSQTVPLARGGGPDMVNHFIPKDDDRTLVTLRALPTVDV
NANLIHEPGQGEAKPLPGPELSSELIAPPNYLRLELASTSGVIKSGNLGCSIGTDCPENR
FAFLGVGALQAELRDYDPSIEVTRRLVDGDPNTADVVTGAIRAEVLPSILTTTQVYLEAE
AEVIITITIGLDTGPLVLRLDYESDAEGGVRPITGYITETDSGPWFSTSFDILIDAPELK
PAVFGIEVGHDIRSKRIKNVTLEGPLRFIEDGRLLLTVSNPDPLIINAGIRIFDYEVGGV
VLEVPPQAVNLTLSFLPVKSF
>metaerg.pl|27717 Alkane uptake protein A OS=s__Alcanivorax_jadensis len=463 cid=k141_16737
MRYTSLRLQISNHIVLTKQTLYTLLAGACLSLSTVLMAGSGDSATTYGLGPINVGSAMAF
SPFQSDAWAVYYNPAAMTRSAEGQIAVVMQHGEQELRAASLGGNAPLARAGDVLSDQSSQ
LLLLGVKTTLSGALSGGDDYSFGLNIGVDEHANNFLPYSASTSREGQFLRYESQPLYLAL
AVAKRSLLRGIDVGIGARLTLSATASLDAVSDLAGNTDSESLSLNAEPSLTPIIGVNIRP
QKLFCGSSDCLPELLNDSEVALFWRGDAEYEVSVDANVVIPGVVPSPGLDLVIVTLDSYQ
PEVIGAAILIPVGKFELVGSLEQQKWSELGEKFSGDTVRNQAALRFKDISVPRLGVSYQW
NERLKLIGGISKEDSPLKGNRSQDVNYFDVDKVLIGVGASYRFNRVPGMSLPVEVGLGYQ
FQMLDERDFELTNINSPTDPAPYETVRVDGDIHVLSASLALRF
>metaerg.pl|03837 Alkane uptake protein B OS=s__Alcanivorax_A_indicus len=1039 cid=k141_52861
MIHSIIKFVAIVACATTLVSCGDEKGEITPSTLKIANNQGIVYSYPRDRQNEVPTPSPMV
LRFSSAIVDTFPQNLITLRNDQGEEIDYAIKKVGNGHGLVLTPELPLAPLTEYTLDLGEI
NLADGISRARQLIFSTRGLSEGPRDQVAATGDFALRHVIPDGVQFPILDFTSFRLQFSQP
INRSSLRYGDTLSLQGPNGLVNAQVLVSGPYLTLDPVEDLTPGAEYHLVVEQGVESVYGE
SFSGTNITFFPKSSGSRSTLAQEVEDSLNGSITSELTGEAINTVPLSAVLLGPDNQSQQT
GSLNVELAHIPTFPDSAPLRIKRGSLLNGSIMDVKIGGHIPTGFDSGPVSIRFISDAIGY
MVKNPYSDLIDAPRQIILYMDVAISTGDSRASGAVTQNLLHLELVGTAIVNEGRLVVNAI
SMAQPSVMGVEESNSLLSFNMRGHLDQVNPPPPTEDAESPYLHSWVADDYLGLYRPDEAI
IVQMSEPLDTETIRVGDNFTLTDSGGANIPFQFHQHGAALVVQPNSPLDYGQFYWLGVVN
DVRDLSGNAVNPTTRVLDIPEYSSSDPRSPIVLTAYPGFPCVLVDTNLSANDSGRCSGGK
PSDDHLPLPSLPANRAINVTFSQPMDAGSINNNTFIVEHVDANGVPIGAPIEGTITHESR
SVIFTPHSAWLAGDLYRYTVKSVLSSPNCGTDAICDTRGYPVQTQLLSQTPSNFPAATAG
GPSMSVFFRGTTPTTNVLLTLHNLPNADFNTNFKIDDGETKPSTHPQAVLNSAQLVRNPS
ANPDADGTAGSGITVKDANVGCGFNESDEPLICPDETFIHPSGNLNADIVGFLSADDVNQ
QYPSDLSIPETVRINGGVLVYIYPTRIVLSGTVVHTKLTEAVSTGCGGGVGLCFIARPTP
TGPQLMRVKYSCNPAAEECSAPDFGRAKGWIVEENGRSQFHANLSLYLDAPSLAPDVVND
QGGPVPVTHDLYSKELDLQLSGELGFLDDGRQRIEEISSNALNIEVLLNIAGLFPNEKIY
LTVPAGATVLNYISDPIKP
>metaerg.pl|03838 Alkane uptake protein A OS=s__Alcanivorax_A_indicus len=456 cid=k141_52861
MKISKRFEPQKRTSRSAYSLLHMGILLTMSTSVSANMGNSPSTYGILPHDVSTAQAMSLF
NSQTSAVYYNPAALANDSHSELTTGLFHADHELRAKSLGGSAPANRSSDIIDNSPSQQLL
LGLKTDLSDLSTLKHPMYLGFMLGSEKYAQEMLAFSSETSEGGQFLQYDREPLLLSIGFG
TKLWRGINIGASMRITLHSDANLYTMTDLQGNTSNERLNVSAKPVFRPIVGLNMNAGDTF
CSTQSCWLDNLDVALSHRAYSNARVEVNAEAEIPGTVTSPGLILAITAFDAFQPAITAFG
VRYQFGDVGVGLTGEYQQWSRLTDKLKEDTIQDQGNLDFKDIFIPRLGLEYSLTENVTLK
TGAAWEESPMTNTTSPDVNYLDTDKLIVGLGFSVVAHRLPDHLYMASPVQFDFGYQFHSL
SERDFDLSNSSSPAPYETVRASGDVHVFVGSFTMKF
>metaerg.pl|06119 Alkane uptake protein A OS=s__Alcanivorax_borkumensis len=449 cid=k141_73758
MPSGKNKRLSLLAAALFSPCIASAGAGDSATNYGLGPMNVGSALAFSPFTSNSWSVYYNP
AAMARSPEGELSTIVQYGDQELRAKSLGGTAPLARENDVLSDASSELLLIGLKTRMAGVT
STETPIYFGLNVGVDEFTSNLVPYQANTSQKGQFLRYESQPLYLAFGGAVSNIVRGVDLG
ISARLTLEAKASMQAVSDLGGNTDSEKLSLEASPSLSPALGINVRTGEMFCGSGECMPFG
MDKLEVALFWRAESNYEVSVDANVVVPGVIPDPGLGLLLTTIDTYQPEVRGAALLLPVGK
FELTAAIEQHSWSALQKEFAQDTIRDQANLAFDDVTIPRIGVSYQWSDSLKLFAGAAIED
SPLQSNRSQDVNYLDTDKKVLGLGASYRLASAPLVNMPLEIALAYQYQMLDEADFELTSI
DSPTHPAPYETVTADGEIQVFSSSFSLKF
>metaerg.pl|06120 Alkane uptake protein B OS=s__Alcanivorax_hongdengensis len=1026 cid=k141_73758
MNKKLPPSLRLVAGLTLLLAGLLAGCGGDQGGVTVPWRTPETVIFSYPYPQQTEVPTSAP
VVLRFSSALDQEVADDISARIQLVRDTDGSTVAVDYQLVEDGQGLILRPQSPLAPTETYQ
LVVGGDGLGVIDGDTVERVQFQAAGAQAGSSESMGTGSFALLFAQPMDRPSLLSEIDDAS
HPIDMSTFRMAFNQALDPTSALYGENGSVQLRDNTGNLVQASMFLQGRYLSLDPAEDLQP
VEHTLTISGVRADTTGATLPDYQRTFMPDSSLPRATSTLKVGALGAEQPELTSALTGNPI
NQVPVQSFVLGDESFTGLTGDLSADLGFAPHFPNAVPLRVPAGSVLRGSPVAVNILGEVS
SGIETGEVTITLLSDANGYLIANPFSDSPSVPRYALLNMDAAMTAQGQEANAALSQNLLN
LQIVGLAVVENGVLVLDAVSVVEPEVLGLEKASGLLSFRMEAYADQRQAPTPAQDMQSLS
LQSWAPGQDFQANARPGDPIILNFNKPLDPDSVFLDGAIQVSVNGIVQTPPMRHDGATVV
IGGDVLQHDDDIQVQLSSLLRDIQGNPLNADMTLDIRLPEFVLPNGTANGLRAPLVAAVF
PGYPCAMTSFTLTGPREDWRNGRCVGGKNSDPLHPVPNLFKDFSLRAIFSRSIDKTTVNA
STFIVERFDADTNMWTNTTGRRKVLAQRVEFFPDTPWQVDGLYRYTLLSQESAPNCGVNA
ICSPDGAPLQTRQLSQSSSSAPGLREGGPDLTNHFVVTGEDDRITRVSLRSLPSADVNTN
LSLDSNEQGAVPDGNGGASADANYLKLRLKDVSGVVSEANIGCDIGDDCPEKRFAFVGSG
ALQAGVSHYVPDVVVNRRLIDSDPTTSNEITGAIIAKVFPTTLTTTSVFLQAKALRLITI
PLDTGPLVLRLGYENNQPITGYITDTPDGPWFSTTFDLMVDAPELEPRLIIELGHDIRSK
QITGVTLEGPLRFVDDGRLVLKVRNPESLIIPANIDLLGIGLAGVELEVPPLGVDLTFTF
LPVKDF
>metaerg.pl|09554 Alkane uptake protein A OS=s__Alcanivorax_sp002726155 len=444 cid=k141_62700
MQLRHVRCWLAVGSLSLCSVPAFANMGNLATTYGVLPGDVASAQALSLFNSSVSATYYNP
AYLTHDPRGELTLGLLHGEQDLTAKSVSNNGYQVREGDTLKSSPTQHVLIGMKTDLTSIT
KYERPLYFGFMAGVEKYGAEMMAFNSNTSSQGQSLTYGREPLFLNLGGGLEVIEGLSLGL
SARITLQAEAKMRTNSTLGGTTDSEEIAVAAKPSIRPIAGLSADLGKLLCSGDCWASGFE
VAMAYRAYSNTSTKIDANAIIPTVINDPGLFLRINTLDSYQPDILALGVQYSGDRWRAGV
TLEQQNWSDLGGELEKDTVKDQANLEFKDIIVPRIGGEFELMDNIFLTGGVALVESPLKG
NRSLDVNYFDNDKTIVGLGVAMEFQSPPVLAFPLRLDFGYQYQQLKDRDFELTNTDPLNP
SNPYETVTAGGEVNVFTGSLTVKF
>metaerg.pl|09555 Alkane uptake protein B OS=s__Alcanivorax_A_indicus len=1050 cid=k141_62700
MKKLLLLPASILLLQGCGDETGFSYPDLTPNDLSYIYPAKNQQQVPPRAPVVVRFSNPVK
AFDSSDMTQPEVDQVLADLRAAISAEVVWQRDSDSAAVSYSVDLVDSDDSDEGYAIYGFS
LVPQAPLQTGKSYTVDLSALQTDKGTANINGGPIGYQIRGDKSGPRAGAITQEPFIVERL
IPDDGELPVVDFTTMRVQFSHPLDLTTVKYGDTVSLKDDEGNVVPANVFANGAKLTVDPI
EDLAAGVSYTLALTSGLQDLYGEAIADVEWSATPKSTHPRSALAQRADTSSDDALTQCDK
TADGVLLSGLTGDAINCVPVRAVLLGNDTAAQTSGNLFAELAYIPRFEDATPLRIEKGTL
LNGASIEVLVAGEVPLTIDTNSDGIPDTALETGNISVAFIADASGYLIKNPFTNKPDQPR
HVRLWLDLAMNAEVSPANGAFSQDLLHVEVVGTAIVNNGKMVIDAIGVVEPRVLGLEDSY
GVLSFHMESYEDPNDAPAPVVDAELPFVQSWMPNDNAAMQRPGDPIIINFNEPMDVSSLE
QSGALALTRNGSAEPFDWSFDGSTLVIRPQGGLDFSAGGADVTYAVALTSMLRDLSGNQL
DQDYDLSFVMPTYFGSGNRAAIATSTYPGYPCAIESGTMNLAANSHGRCRGGDVSGVSQD
DVLPVTTLPENRAIHVQFSQAMDPASFVVGENCGEGTFRVEQVDNSGNCVSVVPGELDLN
ARTLRFMPHEPWQQGQLYHYVMASVGNSFTSASCGVGAVCTTYQYPLQTVVLEGRAANVG
GPDMNIYFRGAAPVTNVFQTLQNLPTLDTNANYALEAGEGSPQPDPDNAGQFLTPLNSTK
LEVRGRGGLLQSINLGCHPDDAPCDDKKYIYLTGALTADVVGYDSVAGGIQVLIYPTVLV
TTSLNTFADILIAGESEIPTGPQVMRIRYAGSGASAQPVNGYIRTNAEGVTVLDITLDVY
LDAPELEPHALGLTMSHDLHSYPLSLQLSGPVTLLEDGRMIIEQANVVASTDIDVSIGLE
LFGALIGAANMQLGIPEGGIALRYLGAPMR
>metaerg.pl|09552 Alkane uptake protein A OS=s__Alcanivorax_sp000155615 len=454 cid=k141_62700
MSGLSIRHYSWLRNCRAALLGSCVIGGVISMPAQANMGNIAMNYGLLPTDVATAQALSLF
NPQISALYYNPAYLAEDGRGELTMGLIHTAPDLQVESLGGSNPPIRSGETLVDTPSQQVL
LGMKTDLTDISEYERPIYFGIMLGVEKYGKEMMAFNSKTSNEGQPLRYERQPLFLNIGGM
MVLTHGIDVGVSTLVTLHSDADLVARTDLAGNTSYEQINVSAKPSITPIVGMTLDWTKLF
CGAGDCFANGWQTALSYRESTYAGTSISANTIIPGTIPSPGLTLSIATIDAYQPRVVSFG
TQYRGERFRVGITLEEQKWSALGAELRGDTVKDQAMLEFEDILVPRLGAEFSVNKHLILS
AGIAKEDSPLLGRTSQDVNYFDNDKTVVGLGAALEFSDLPVLAYPLRLDFGYQYQKLDDR
DFDLTTENAPSSPYETIRTGGEAHIFSGSMTLKF
>metaerg.pl|09553 Alkane uptake protein B OS=s__Alcanivorax_A_pacificus len=1064 cid=k141_62700
MKFQYTALLSIVALISACGGDKQTVAFDWETADLVYSFPYDGQPQVAMTAPIVLRFAQPL
AYADQAELDADIATKVVLESAASPGIPIAYNAKMVDSNLGLVLTPVEKLLPATDYSVTLN
SLETTKGVVAFPGAPIDFRTRAATKGAKSVRVQDDVFSVSRVVPNGDVFPIMDFSSLRVQ
LTQPVQAASVRYGDDMNDTVRITDADGALVDALLIAQDSFLTIDPIDDLEADGAYTLTID
GLESEYNELLAPWDLDFVAQNSAPREILVQRAATSSEIEADQCGSNPGVILSPLTGDAIN
CVPVKSTLLGQDSASQQQGDVYAELAFIPHYPVVSPLRVPRGSLLEGASVELVIAGKVPA
GFSTDKISVSFISDAVGYLLPNSYSKSETAPRHVRLLMDVAMTAEDSRANGGLSQDLMHI
ELSGIALVINGLLTIDAVGVVEPSVLGVDEAFGVLSFHMEAYGDQLNAPPMQPDVDAPML
QSWVPGANVAKQSSENPIILHFSEALDPLTVRKTDAVILSKDGIVVPTNDWALSYDGASI
VIRPDAGLAYKSVYEVQLSAEISDLGGNALSSGGPLPANYTLQFEMPNYIAGPLRSPLAL
TTYPGFPCVTTDRALALGDHGICDGGLATDDHLPVPTLPSDRAITVQFSQDMDEDSIVLG
GSFRVERQNGAVWEAVPGRLQQSLRSLIFWSDEPWQDDGSQLYRYVLGSLGAAGGSAKNC
DGSLSICDVNGSPLQTKILAQNPGDAPAAAEGGPNMEIYFVGAPAAVSVFQPARNLPATD
LNGNQLHDGRTDTDYDADTQSYPGCDALPASCEELPIFDVASSEYITPPNSTKIVENGVD
GGNSLLTAANVGCGFTGNLFSGYTPRVCPDRKFVYLTGALNVELVGPIIYPPTGEEAVQV
NVLPTQLMTSSLDFYAIAVLLGEQFAPTGPMIMRVRYSCDDPLDAACTDPNSVADQVDRN
QAVVGYLLDGPSGPEFEVTFDLYLDAPSLNPLNFGSGGTHNQHSFPLQFTLRGPVSFLDD
GRMEIEQTNADPIDLAVEVFGDTINVVIPAGGVNLNYTTAPSKQ

## Sheet: Coassembly_bin.26 (Cycloclastic
	Coassembly_bin.26 (Cycloclasticus)
alkane 1-monoxygenase	2
Cytochrome P450 alkane hydroxylase	1
phenol 2-monoxygenase/Phenol hydroxylase	1 (P0, P1, P2, P3, P4, P5)
Toluene 4-monoxygenase/Toluene 2-monoxygenase (α, β, γ, ferredoxin, effector)	1 (α, β, γ, ferredoxin, effector)
Xylene Monooxygenase (subunit, etc)	1 (su, etc)
biphenyl 2,3-dioxygenase (α, β, ferredoxin components)	2 (α, β)
Monoaromatic dioxygenase alpha subunit	2
Monoaromatic dioxygenase beta subunit	3
Polyaromatic/Naphthalene 1,2-dioxygenase alpha subunit	1
MetaErg annotation of protein-coding genes	NCBI BLAST Description	Scientific Name	Max Score	Total Score	Query Cover	E value	Per. Ident	Acc. Len	Accession
>metaerg.pl|62422 Linalool 8-monooxygenase OS=s__Cycloclasticus_sp002292375 len=426 cid=k141_184326	cytochrome P450 [Cellvibrionales bacterium]	Cellvibrionales bacterium	697	697	0.93	0	0.7995	410	PCH50530.1
MTVMQNKIIDSAVSDAVLKQAQSIPLEELDVANSALFSSNTMWPYFERLRKEAPIHYCKD
SEFGPYWSISKYKDIIDVEMNTKAFSSDTHNGGITIQDGNLGLGAEMFIAMDPPKHDAQR
KTVSPIVSPENLANLENTIRTRSRKILSELPVGETFDFVERVSIELTTQMLATLFDFPWE
DRRMLTHWSDAVSAMPGAADYVSEEYKFEQMSECLAYFTKLWNERVNAEPKPDLISMLAH
SDATRNMTPNEFLGNLVLLIVGGNDTTRNSMTGSILALNQNPDQYQKLCDNPELVASMVP
EIIRWQTPLASMRRTATEDTEVGGQLIKKGEKVMLWYVSANRDTDMIENPEEFIIDRKRP
RQHISFGFGIHRCVGNRLAEMQVRVLWEELLKLWPTPCIEVVGEPDRAHSVVLRGYNSLP
VRINPK
>metaerg.pl|83176 Alkane 1-monooxygenase OS=s__Thalassolituus_oleivorans len=391 cid=k141_246619	alkane 1-monooxygenase [Thalassolituus oleivorans]	Thalassolituus oleivorans	811	811	1	0	1	391	WP_015486581.1
MNTTTQALGPLTPYVDKKRYLWPLAVFWPLAPMVGIWLVYQTGIELFYAAVLVFWYGVIP
LLDTMFGEDTSNPPEEAVPSLENDRYYRFLVYLTVPMHYITLVVSAWWIGTHDISWYGFL
LLTLSVGALNGLALNTGHELGHKKDRFDRWMAKIVLASVGYGHFFIEHNKGHHRDVATPA
DPATSRMGESIYTFSKRELPGAFRRGWDLEAVRLERCGKSPWSLDNEVLQPAIITVALYA
VLLALYGPLMLIFLPLQAAFAWWQLTSANFIEHYGLLRQKKPDGRYEHQTPYHSWNSNHI
MSNLMLFHLQRHSDHHAHPTRSYQSLRDFKGLPTLPSGYPGMFFMALFPGWFRSVMDKRV
VEWADGDLDKIQIHEGCREQYEQQFGHKKAA
>metaerg.pl|52584 Alkane 1-monooxygenase OS=s__Cycloclasticus_sp002292375 len=397 cid=k141_165999	alkane 1-monooxygenase [Cycloclasticus sp.]	Cycloclasticus sp.	700	700	0.97	0	0.838	401	MAV31686.1
MTQTKVLNRTISIVTKYTTLPLLIFASTPVLAYLAGGGLWYWLTVFVLLACIVLDPIVGN
DPVNAPVEMEAELEASLFYRVMLWLYIPVQFLMTLFCYSLIANTPLDMFSALGVVYQPLS
LVEMIGLTLSLVLVTGFGATPGHELCHHGNAFDRFMGQALLTPISMADFYVYHNFHHHLT
VATPEDHATAPYGENFWRFALRSTIRKSICAWQVESKRLARKGLSWLNIDNKMIKITAAQ
WAWFALLVVLFGWIALPLFIMQYIFPRMLLATADFAEHYGLMRKQLADGSYEKIRPEHAW
DDSAIISSFFMCQIDRHSDHHANVGRPYQILRVMEKAPRLPYGYLNILFVTMVPSAWRKL
MHPIIEEFYDNADIIPYALPDTLPERFRDRAVIADSN
>metaerg.pl|78389 Biphenyl dioxygenase subunit beta OS=s__Cycloclasticus_sp002292375 len=176 cid=k141_219203	MULTISPECIES: 3-phenylpropionate/cinnamic acid dioxygenase subunit beta [Cycloclasticus]	Cycloclasticus	325	325	0.99	2e-111	0.88	177	WP_015007045.1
MSEQQNNNKMPSLELINEVQQFLYREARLHDKEAFRDWLDMLTEDIHYWMPFRYQRYRRN	ring-hydroxylating dioxygenase subunit beta [Cycloclasticus sp. Phe_18]	Cycloclasticus sp. Phe_18	323	323	0.98	9e-111	0.8844	178	KXJ48118.1
EKEPTIYDTAYYNDDMECLKKRILRTETGTCWSEDPATRSAHVVTNIEVELTDNPDEFRV
YSLNTVHRNINEDEEHTMIGHRTDILRRVNGVLKLAKRKIILDQNIFTNKSLNVYL
>metaerg.pl|78390 Biphenyl 2,3-dioxygenase subunit alpha OS=s__Cycloclasticus_sp002292375 len=407 cid=k141_219203	TPA: aromatic ring-hydroxylating dioxygenase subunit alpha [Cycloclasticus sp.]	Cycloclasticus sp.	818	818	1	0	0.9484	439	HIL92017.1
EQIFAKAWQFIAHDSMLPETNDFYTTYMGEDGVIAARQKDGSVKVFLNSCTHRGNKICYA
DDGNTRNFTCNYHGWAFGTDGELKGLSNEHVYDEGDIDKSKWGLQQARVDSYKGLIFATF
DDEAPSLEEFLGDFRWYLDIMLDQDGGGTEFIGGGIKNYVNANWKFGVENFVGDAYHALW
THDSGFKAMNNNQGFPPADPTGSYHASVNGHGWEFGTDGLADIAILGQPKVLEYYEKLRP
KMAERLGEMRSKIFGSLASVSLFPNCSFLPGIQTFRVWLPRGPHKFEMRMWTIVNKNMPD
EIKQAINIGCMQTFNPAGVLEMDDGENWEGNTSVNKGVVTRRGKLNYSCGINRRIEHEEL
PGIVYASQFSDANQRQFYERWADMMNADKWSDVPTRYTPRYTGKKTV
>metaerg.pl|99660 Biphenyl dioxygenase subunit beta OS=s__Cycloclasticus_sp001566825 len=191 cid=k141_88871	benzene 1,2-dioxygenase [Cycloclasticus sp. Phe_18]	Cycloclasticus sp. Phe_18	372	372	1	1e-129	0.9267	191	KXJ49877.1
MASLINIDHIISSPAADLALQHEVQQFYYREALLLDNIKYEDWFALLDDDIHYYMPIRRN	aromatic-ring-hydroxylating dioxygenase subunit beta [Cycloclasticus sp.]	Cycloclasticus sp.	281	281	1	4e-94	0.6911	190	MBL4744515.1
AMQRRGRARTSDLAEYTNQHEFAHFDEDKVAMSGRLKKLLSDFSWSENPASRTRHTVSNV
IITQGEEADTLNVCSSFIVYRNRLETQVDLFAGERHDVLRRADNDLGFKIAKRTILMDQS
TILSNNISIFF
>metaerg.pl|99661 Biphenyl dioxygenase subunit alpha OS=s__Cycloclasticus_sp002292375 len=444 cid=k141_88871	benzene 1,2-dioxygenase [Cycloclasticus sp. Phe_18]	Cycloclasticus sp. Phe_18	848	848	1	0	0.8851	444	KXJ49876.1
MNPEDTLNPLWSNEKIKQLVSDENGVLDARIYNDEALYDIELERVFARSWILLGHESHVP	TPA: aromatic ring-hydroxylating dioxygenase subunit alpha [Cycloclasticus sp.]	Cycloclasticus sp.	792	792	1	0	0.8131	444	HIG78949.1
NAGDFLNTYIGEDPVILVRQKDASLRVFLNQCRHRGMKLSRDDAGNAKAFVCSYHGWAYD
IAGQLVSVPFEKEGHCDRLNKADWNPLQARVASYRGLVFANWDEEAPSLDDYLSDSKPYI
DTMFNRTEAGTEAIGGIQKWVIPTNWKFAAEQFCSDMYHAGTTSHLSGIAAGLPDGVGLN
DIQIPTNGNQFRAKWGGHGTGYFVDEPGLLAAIMGPKITEYVTASPQAKAASERMGSDMF
GQRMLGQHMTIFPTCSFLPGINTIRTWHPRGPNEIEVWAFIVVDADAPDDIKEEFRKQNI
RTFSAGGVFEQDDGENWIEVQKLFRGNKARKTKLNVQMGLGDSTTDHPDFPGRIGGVYSE
DAARGMYQHWLRMMTEPSWDTLKP
>metaerg.pl|49728 Phenol hydroxylase subunit OS=s__Cycloclasticus_sp002292375 len=91 cid=k141_37838	Phenol hydroxylase, assembly protein DmpK [Cycloclasticus zancles 78-ME]	Cycloclasticus zancles 78-ME	140	140	0.92	3e-41	0.7619	88	AGS40426.1
MTTRKKTQIAGINGDRFVRVTKVLHDKYVEFEFSINDPTIHVELVLPFEHFKTFCKANKV	phenol 2-monooxygenase P0 subunit [Thiothrix nivea]	Thiothrix nivea	99.8	99.8	0.79	3e-25	0.5833	84	WP_002710556.1
QHLTPEQEAAVEYDKLKWRFGVPGFEEVDNE
>metaerg.pl|49729 Phenol hydroxylase P1 protein OS=s__Cycloclasticus_sp002292375 len=332 cid=k141_37838	phenol hydroxylase [Cycloclasticus sp. 44_32_T64]	Cycloclasticus sp. 44_32_T64	613	613	1	0	0.8524	332	OUR87155.1
MSIEISAKSITPVRLAYGNLQQRFGDKKPASRYQEAVYDIQPTANFQYRPLWDKNHDIYD
VSKTAIVMEDWYSFADPRQYYYGSYTIARAKQQEVAEHNFAFVDKRDLFDAVPEAVKQAV
RDVLIPLRHVEWAANMNNCQITDECYGSNFSSVAMFNAMDRLGMAQYVTRIGLLLDGNEE
TTLDAAKQAWMDAPQWQGLRHAIEDMFVLDDWFELMVAQNFVLDGLVFPLLYDRFEKKLT
QEGGSTVAMLTEFMDDWYQETVRWTNALAKVTAKESTENQALLSSWVSKWMDRLSIALEP
IAIEAFGDDGANELVEVKAELLDRLAKQGVTV
>metaerg.pl|49730 Phenol hydroxylase P2 protein OS=s__Cycloclasticus_sp002292375 len=92 cid=k141_37838	monooxygenase [Cycloclasticus sp. 44_32_T64]	Cycloclasticus sp. 44_32_T64	167	167	1	4e-52	0.8587	92	OUR87156.1
MSDKKNTVFLILQDNEDARPIIEAVEQDNPDANIQYQPGMVRMEAAGRLLVNRVTVEENL	phenol hydroxylase component 2 [Arhodomonas sp. Seminole]	Arhodomonas sp. Seminole	113	113	0.91	1e-30	0.631	91	AFP97328.1
GREWDVQELHLNLISLGGNIDEDEDKFEISWR
>metaerg.pl|49731 Phenol hydroxylase P3 protein OS=s__Cycloclasticus_sp002292375 len=505 cid=k141_37838	phenol 2-monooxygenase [Cycloclasticus sp. 44_32_T64]	Cycloclasticus sp. 44_32_T64	1018	1018	1	0	0.9426	505	OUR87157.1
MPAKKLNLRKRYELLTRGMGWETTYQKMDDVFPYDSFEGIKITDWDKWEDPFRLTMDSYW
KFQAEKEKKLYAVIDSFAQNNGQTNLACASYLSAIKLFITGVTPLEYGAHRGFAHLGRHF
RGDGARIACQMQAIDELRHAQTQVHTISHYNKHFSGLHDPFHQFDRVWYLSVPKSFIEDA
MSSGPFEFITSISFAFEYVLTNLLFVPFMSGAAYNGDMATVTFGFSAQSDESRHMTLGLE
IIKFMLEQHEDNLPIIQRWMDKHFWRAYRLLGLVAAMQDYMLTNSPMSWKEAWEVYFVEN
GGALFEDLSRYGLKMPKYHELATAEADHISHQIWSVFCSLGNATGFHTFLPTEEKMAWLS
EKYPDTFDKYYRPRFEYWAEQKKAGTFEYQKGLPQLCQVCQIPMVFTEVQTDPMQISYRV
TEHGGDKYHFCSDGCKDIFEHEPEKYVQAWLPVHQIYQGNCGGPTLPEVLDWYKFKPEDS
GDYIGSKDYHRWQEWKGADKKVKQA
>metaerg.pl|49732 Phenol hydroxylase P4 protein OS=s__Cycloclasticus_sp001566825 len=119 cid=k141_37838	TPA: phenol hydroxylase [Cycloclasticus sp.]	Cycloclasticus sp.	210	210	1	3e-68	0.8235	119	HIG79583.1
MAIIAKDGYVDNVRDRVENFHGNQLVYVGWDDHLLFSAAWAFPLPPEMPFQGLVSEVMPG
SFNDHPDFEKIDWTSVEWVLDGKSFLPDMDKSLKDNGVGHKSLIRFKTPGLMGVNGTRL
>metaerg.pl|49733 Phenol hydroxylase P5 protein OS=s__Cycloclasticus_sp002292375 len=355 cid=k141_37838	phenol hydroxylase [Cycloclasticus sp.]	Cycloclasticus sp.	656	656	1	0	0.8732	355	MAV30578.1
MSYEVTIEPLGVTIEVEEGQNILDAALRQGVYLPHACGHGLCGTCKVDVLEGEVEIGEEA
SPFALLDFERAEGKCLTCCTVPESDLVIEADVEEEPDAKHIPVRDFVGTVVKLEKLTPRI
LGVFLQVENDEVDFQSGQYANLHIPGLDVPRPFSMAQSPNEKTLLEFDIALVPGGEGTTW
IHNELKLGDTLEFSAPYGHFFLRTSDDKPMLFFAGGSGLASPKSMILDLLESGDQREIIL
FQGARNLEELYYKNLFESLQQQYQNFKYVPGLSGPDIEPEWDGLTGYIHEAAKEKMNGKF
EGYRAYMCGPPMMIDACITALMRGRLFEKDMFMEKFFNAADAEAESKKSPLFKNI
>metaerg.pl|74028 Toluene-4-monooxygenase system, ferredoxin component OS=s__Cycloclasticus_sp002292375 len=112 cid=k141_84798	TPA: 2Fe-2S ferredoxin [Cycloclasticus sp.]	Cycloclasticus sp.	212	212	1	6e-69	0.9107	112	HIF17209.1
MAFEKICTLDDVWEGDMDAFETSCGTAVLVLGVDGGDLKAFQAICPHQEIELVEGEFDGK
VLTCKAHLWQFDTSNGQGLNPTDCQIAAYPIKIEGEDVFVDVEGIEPFTAHS
>metaerg.pl|74029 Toluene-4-monooxygenase system, effector component OS=s__Cycloclasticus_sp002292375 len=104 cid=k141_84798	monooxygenase [Cycloclasticus sp. 44_32_T64]	Cycloclasticus sp. 44_32_T64	186	186	0.97	6e-59	0.8614	103	OUR85710.1
MSDSDLKNAYKQNKVGPILNGGDVAQAAIDAAEWDNPDKDITVDDKGAYVRIAAEGELII
TRASMEEALGRHFEMREIEIHLGSMAGQIEVTPEQIRFYFEKTL
>metaerg.pl|74026 Toluene-4-monooxygenase system, hydroxylase component subunit alpha OS=s__Cycloclasticus_sp002292375 len=498 cid=k141_84798	toluene monooxygenase [Cycloclasticus sp. 44_32_T64]	Cycloclasticus sp. 44_32_T64	965	965	1	0	0.9096	498	OUR85713.1
MYQIPRAEWYDLTRATNWTPSYVSEEELFPEEMSGARGIPMAVWETYDEPYKVTYPEYVE
IQRQKDAGAYSVKAALERDAYVDRADPGWISTMMAHYGAIAVNEYAASVAEARMARFSKA
PGNRNMAVFGTLDENRHGQIQLFFPHANVKRNRQWDWAHKAMHTNEWAAIAARAFFDDIM
LCRDAIAVSIMLTFSFETGFTNMQFLGLAADASEAGDHTFASLISSVQTDEARHAQQGGP
SLKILIANGHKEEAQKMVDISIWRAWKLFSVLTGPIMDYYTPLEHRSQSFKEFMVEWIIT
QFERQLVDLGLDAPWYWEDLTKDLDTTHHGMHLGVWYWRPTVWWNPAAGASPEDRQWLEE
KYPGWNKTWGRCWDVITDNLNNDREDLTLPETLPYICNMSQLPIVGTPGDGWDVKDYTLE
HNGRLYHFGSKADRWCFEQDPVRHQEHQSLIDRFLSGQIQPADLPGALAYMGLGPGEMGQ
DAHNYAWAAAFKKQAKVA
>metaerg.pl|74027 Toluene-4-monooxygenase system, hydroxylase component subunit gamma OS=s__Cycloclasticus_sp002292375 len=86 cid=k141_84798	toluene monooxygenase [Cycloclasticus sp.]	Cycloclasticus sp.	165	165	1	4e-51	0.8721	86	MAV30567.1
MAAFPISSNFEGDFVMQLIPVDTEDTMDQVAEKCAYHSIGRRVVAQPDKVLRVRMHQTNE
NYPRDMKVSEAGWRPTETLDIIFADS
>metaerg.pl|74030 Toluene-4-monooxygenase system, hydroxylase component subunit beta OS=s__Cycloclasticus_sp002292375 len=331 cid=k141_84798	TPA: toluene monooxygenase [Cycloclasticus sp.]	Cycloclasticus sp.	591	591	1	0	0.8248	330	HIG79107.1
MSDSQTDTLKPLKTWSHLSKQRKRPSEYEVVSTNLHFHTNNPDKPFEVGRDAKMNDWYIK
YRNNSPLKHQGWDAFRDPEQLIYRTYNILQEGQEAYVTGLLDQFSERGNDQMISKQWAQE
LNRLYAPTRYLYHALQMGASYLHQMSPASTISNLATYQAGDHLRWLTHTAYRTCELAKTW
DGIGLGENERNHWENDAAWQGFRELAEKALITWDWAEATIVFDVILKPAVSAAVQKQLGL
AGAENADTLLSLLNDAQLRDAERHQRQTKALIDFALTNTDNAPIIQAWVDKWQPLADKAI
NAYCAALTDLPDAAEEARAYAAAVRQSFGLK
>metaerg.pl|65420 Xylene monooxygenase subunit 1 OS=s__Cycloclasticus_sp002292375 len=371 cid=k141_105260	xylene monooxygenase [Cycloclasticus sp.]	Cycloclasticus sp.	599	599	0.99	0	0.7642	369	PHS73738.1
MNYLRYYLGAVIVSLGIIGFLLGDAWVWLGLATFIPLLLIDIIAKTDTKVYPLATAWLAE
VPLYLHFFLMLSLYAAFIYWMGLEQQAGSNTPLTLLAGAALSLGWLGAVPSLPVNHELMH
RRSAIGRLFATLIGTFYFDPTRDVAHVHTHHIHLGTAKDSDTCPRGKTVYSFIFSAIAGS
MKDFLAMEEKLSKKTKRSMFSPTGRIMQAAYQVALLLGTVYWLAGATALLVALVGMLISR
ALVEAFNYYQHYGLLRVEGKKYGSQHIWNHLKPMSRTISFEITNHNDHHMDSYAPYYELK
PTLDGPQMPSLFLCFLTGLIPPLWFNYIAKPRLKNWDFNHANAEEKELARQANKAAGWPD
WLTENTDTKTV
>metaerg.pl|65421 Xylene monooxygenase electron transfer component OS=s__Cycloclasticus_sp002292375 len=340 cid=k141_105260	xylene monooxygenase [Cycloclasticus sp. 44_32_T64]	Cycloclasticus sp. 44_32_T64	575	575	0.99	0	0.8018	356	OUR85684.1
MTTIQPSGESFEVPKNKTLLQTALSEGVNFPYHCTVGTCGNCRCKLVDGEVRAIMDFSYT
LSEAEINDGYILACQSLLKSNIVIELEADINQPSESTETFSGVIKNTLMLTHDIMQVNVE
LDRAIRFSAGQFADIGLPGFGRHRSYSFACAPIDGGQKSLSFHVRNVPGGSYTEWLFGTD
RKNERFELHGPSGAFWLRTSDAPILAVAGGSGMAPLKSILDDALLKGVDRPITYLFGARE
QRDLYCLEEMQALAEKWPNTFTFIPVLSEEATDSDWTGKRGLVTDFINDETAGFSIVDSH
AYLCGPPGMIDATLAVLEETNVNLSHVHYDKFLDSRQLDN
>metaerg.pl|58121 Rieske [2Fe-2S] domain,Ring hydroxylating alpha subunit (catalytic domain) OS=s__HB2-32-21_sp003645535 len=396 cid=k141_228002	TPA: aromatic ring-hydroxylating dioxygenase subunit alpha [Cycloclasticus sp.]	Cycloclasticus sp.	748	748	0.99	0	0.8782	396	HIG79279.1
MSSTPGNEPLLEWPAKYNEVPKQVFEMDELWPKELETIFYGAEWHPIVHRAEIPNPGDYK
AAELGEMPIFAVHGDDGAIRVFQNTCTHRGTSLVTESSGNKKEFECPYHRWLFSLEGDLV
GCPNSRDFTPDFDKKNFSLFQLRTEEFCGLYFVTMSDKTPPLKEYLGESFYEPLSRVLGG
DGRLKLAGYQKVMYDCNWKAYCDNDGYHAPLLHKAFALLNWQGGKGFQRISENGHLTFES
ELKIPDEITALKDGSILDFKGTTTSTGSIVQMQFPLTVYSKHMDMLNIRYAFPKGPKGIE
VHYAYFTHEDDNDEMIRHRIRQSSNLLGPCGLISMEDASVFSRIDKGNKTPGNAIFQKGV
QDEYALSFEVKQNDESGNLPRWEHYRKLMGFKRAAQ
>metaerg.pl|58122 Ring hydroxylating beta subunit OS=s__HB2-32-21_sp003645535 len=158 cid=k141_228002	hypothetical protein [Cycloclasticus sp.]	Cycloclasticus sp.	253	253	0.95	9e-84	0.7616	162	MBL4743209.1
MSSSITLIENLNRDYICALDSLDMSAWLACFNLKGRYTFISEENERRGFPIAFMLDDCYE	TPA: aromatic-ring-hydroxylating dioxygenase subunit beta [Gammaproteobacteria bacterium]	Gammaproteobacteria bacterium	144	144	0.95	5e-41	0.4636	158	HCO42848.1
RLQDRVTQVVEIQSDSTEHYQTRHFTQLVSVSETDNGLINAVFNYSIYYTQRDNNLTKIL
CVGQYFDTIKLDGDNASYIERKAVTDTNVLPRYTAYPV
>metaerg.pl|52581 Ring hydroxylating beta subunit OS=s__Cycloclasticus_sp002292375 len=163 cid=k141_165999	aromatic-ring-hydroxylating dioxygenase subunit alpha [Cycloclasticus sp.]	Cycloclasticus sp.	285	285	1	4e-96	0.7975	163	MAV31683.1
MATVSHEVAHELEAFIVQEARLADESKYQDWEDLWADDAVYWVPLREGDDPTKTVSHLYD
NRTRLATRIRQLKTGYRYSQVPISGLRRVVSNYEYTEQEDGRYTVEANFYLPEYSIQSIH
DFRIWSGRVTYQLSRRGDSFQIHMKKIVLVNGAEPIPTLAFLI
>metaerg.pl|58124 Benzene 1,2-dioxygenase subunit beta OS=s__Cycloclasticus_sp002292375 len=171 cid=k141_228002	aromatic-ring-hydroxylating dioxygenase subunit beta [Cycloclasticus sp.]	Cycloclasticus sp.	263	263	0.97	2e-87	0.7202	170	MBL4744399.1
MGEQQASNEVYIALQRQLYQEARLLSSEQYDDWLAMVSENIHYAMEMPQRRFREDKGHRV
PDKTPIFNDDMAALMMRIGRFKTGFVWSENPINSIRHIVSNVEVFEAELAGQYKVYSVIE
VHRSRLDAERKRLTAGREDIWQQTATGYQLIKRNAVLDDGVVLDSNINFFF
>metaerg.pl|60060 Biphenyl 2,3-dioxygenase subunit beta OS=s__Cycloclasticus_sp002292375 len=178 cid=k141_196927	ring-hydroxylating dioxygenase subunit beta [Cycloclasticus sp. 44_32_T64]	Cycloclasticus sp. 44_32_T64	310	310	1	9e-106	0.7978	178	OUR85809.1
MSSTQEEFNTHSLSVELMNEVQQFLYREARLQDTEKFRDWLNMLTEDIHYWMPYRYQRYR	biphenyl dioxygenase subunit beta [Sphingorhabdus sp. SMR4y]	Sphingorhabdus sp. SMR4y	156	156	0.93	7e-45	0.4405	181	ASK89103.1
KNEKEPTIYDQAYYNDKMEDLKKRILRTETGTCWSEDPATRAAHIVTNIEVELSSNPNEY
QVYSLITVRRNMNEDEEHTMVGHRTDTLRRVGGELKLAKRKIILDQNIFMNKSLNVYL
>metaerg.pl|58125 3-phenylpropionate/cinnamic acid dioxygenase subunit alpha OS=s__Cycloclasticus_sp002292375 len=450 cid=k141_228002	aromatic ring-hydroxylating dioxygenase subunit alpha [Cycloclasticus sp.]	Cycloclasticus sp.	825	825	0.99	0	0.8498	448	MBL4744398.1
MNPLDELVDFKTGRQKRIIYSDPGIYEQEQEKIFGRCWLFLTHECQIKEPGDFVRTFMGE	TPA: naphthalene 1,2-dioxygenase [Gammaproteobacteria bacterium]	Gammaproteobacteria bacterium	397	397	0.96	1e-131	0.4447	440	HCO44415.1
DEVLVVRQKEGDIKAFLNTCTHRGNRLCKADHGNSKKFICNYHGWSFGFDGKLNGVPLEK
DAYKDQLDKSKFGLVEVAQIASYKGLVFATFDETAPSLEDYLGEMKWYLDIWLDAMPEGT
ELIGTAMKVELPVNWKLPVENVSGDGYHLGWAHAGAMTVSSSMSVGGLEVGNTSADNSGA
VSVAGMNGHAVLAALDGQSGYGFYPDPTSAVDYLEKNRQTVIDRLGEYRGKKMWGSQINM
TVFPNLQMLPGLNWFRVYHPKGPGKFEMWTWAMVDKQMPDELKQTILNNVSRTFGPAGLF
DNDDGDNLQAITEQSRGWRTKQMDVYTNMAIGGEHSRDEMPGVVSEGLVCEQNQRYVYRR
WLEMMKAKDWSEVPSYNSLEEARATEQGNG

## Sheet: Diesel_bin.13 (Cycloclasticus)
	Coassembly_bin.26 (Cycloclasticus)
Particulate methane monooxygenase (α, β, C)	1
alkane 1-monoxygenase	2
Cytochrome P450 alkane hydroxylase	1
phenol 2-monoxygenase/Phenol hydroxylase	1 (P0, P1, P2, P3, P4, P5)
Toluene 4-monoxygenase/Toluene 2-monoxygenase (α, β, γ, ferredoxin, effector)	1 (α, β, γ, ferredoxin, effector)
Xylene Monooxygenase (subunit, etc)	1 (su, etc)
biphenyl 2,3-dioxygenase (α, β, ferredoxin components)	1 (α, β)
Monoaromatic dioxygenase alpha subunit	3
Monoaromatic dioxygenase beta subunit	3
Polyaromatic/Naphthalene 1,2-dioxygenase alpha subunit	1
Naphthalene 1,2-dioxygenase (α, β)	1 (α, β)
MetaErg annotation of protein-coding genes	NCBI BLAST Description	Scientific Name	Max Score	Total Score	Query Cover	E value	Per. Ident	Acc. Len	Accession
>metaerg.pl|31401 Linalool 8-monooxygenase OS=s__Cycloclasticus_sp002292375 len=426 cid=k141_121066
MTVMQNKIIDSAVSDAVLKQAQSIPLEELDVANSALFSSNTMWPYFERLRKEAPIHYCKD
SEFGPYWSISKYKDIIDVEMNTKAFSSDTHNGGITIQDGNLGLGAEMFIAMDPPKHDAQR
KTVSPIVSPENLANLENTIRTRSRKILSELPVGETFDFVERVSIELTTQMLATLFDFPWE
DRRMLTHWSDAVSAMPGAADYVSEEYKFEQMSECLAYFTKLWNERVNAEPKPDLISMLAH
SDATRNMTPNEFLGNLVLLIVGGNDTTRNSMTGSILALNQNPDQYQKLCDNPELVASMVP
EIIRWQTPLASMRRTATEDTEVGGQLIKKGEKVMLWYVSANRDTDMIENPEEFIIDRKRP
RQHISFGFGIHRCVGNRLAEMQVRVLWEELLKLWPTPCIEVVGEPDRAHSVVLRGYNSLP
VRINPK
>metaerg.pl|26006 Alkane 1-monooxygenase OS=s__Cycloclasticus_sp002292375 len=397 cid=k141_134802
MTQTKVLNRTISIVTKYTTLPLLIFASTPVLAYLAGGGLWYWLTVFVLLACIVLDPIVGN
DPVNAPVEMEAELEASLFYRVMLWLYIPVQFLMTLFCYSLIANTPLDMFSALGVVYQPLS
LVEMIGLTLSLVLVTGFGATPGHELCHHGNAFDRFMGQALLTPISMADFYVYHNFHHHLT
VATPEDHATAPYGENFWRFALRSTIRKSICAWQVESKRLARKGLSWLNIDNKMIKITAAQ
WAWFALLVVLFGWIALPLFIMQYIFPRMLLATADFAEHYGLMRKQLADGSYEKIRPEHAW
DDSAIISSFFMCQIDRHSDHHANVGRPYQILRVMEKAPRLPYGYLNILFVTMVPSAWRKL
MHPIIEEFYDNADIIPYALPDTLPERFRDRAVIADSN
>metaerg.pl|43164 Alkane 1-monooxygenase OS=s__Thalassolituus_oleivorans len=391 cid=k141_132236
MNTTTQALGPLTPYVDKKRYLWPLAVFWPLAPMVGIWLVYQTGIELFYAAVLVFWYGVIP
LLDTMFGEDTSNPPEEAVPSLENDRYYRFLVYLTVPMHYITLVVSAWWIGTHDISWYGFL
LLTLSVGALNGLALNTGHELGHKKDRFDRWMAKIVLASVGYGHFFIEHNKGHHRDVATPA
DPATSRMGESIYTFSKRELPGAFRRGWDLEAVRLERCGKSPWSLDNEVLQPAIITVALYA
VLLALYGPLMLIFLPLQAAFAWWQLTSANFIEHYGLLRQKKPDGRYEHQTPYHSWNSNHI
MSNLMLFHLQRHSDHHAHPTRSYQSLRDFKGLPTLPSGYPGMFFMALFPGWFRSVMDKRV
VEWADGDLDKIQIHEGCREQYEQQFGHKKAA
>metaerg.pl|15966 Toluene-4-monooxygenase system, hydroxylase component subunit beta OS=s__Cycloclasticus_sp002292375 len=331 cid=k141_126927
MSDSQTDTLKPLKTWSHLSKQRKRPSEYEVVSTNLHFHTNNPDKPFEVGRDAKMNDWYIK
YRNNSPLKHQGWDAFRDPEQLIYRTYNILQEGQEAYVTGLLDQFSERGNDQMISKQWAQE
LNRLYAPTRYLYHALQMGASYLHQMSPASTISNLATYQAGDHLRWLTHTAYRTCELAKTW
DGIGLGENERNHWENDAAWQGFRELAEKALITWDWAEATIVFDVILKPAVSAAVQKQLGL
AGAENADTLLSLLNDAQLRDAERHQRQTKALIDFALTNTDNAPIIQAWVDKWQPLADKAI
NAYCAALTDLPDAAEEARAYAAAVRQSFGLK
>metaerg.pl|15967 Toluene-4-monooxygenase system, effector component OS=s__Cycloclasticus_sp002292375 len=104 cid=k141_126927
MSDSDLKNAYKQNKVGPILNGGDVAQAAIDAAEWDNPDKDITVDDKGAYVRIAAEGELII
TRASMEEALGRHFEMREIEIHLGSMAGQIEVTPEQIRFYFEKTL
>metaerg.pl|15968 Toluene-4-monooxygenase system, ferredoxin component OS=s__Cycloclasticus_sp002292375 len=112 cid=k141_126927
MAFEKICTLDDVWEGDMDAFETSCGTAVLVLGVDGGDLKAFQAICPHQEIELVEGEFDGK
VLTCKAHLWQFDTSNGQGLNPTDCQIAAYPIKIEGEDVFVDVEGIEPFTAHS
>metaerg.pl|15969 Toluene-4-monooxygenase system, hydroxylase component subunit gamma OS=s__Cycloclasticus_sp002292375 len=86 cid=k141_126927
MAAFPISSNFEGDFVMQLIPVDTEDTMDQVAEKCAYHSIGRRVVAQPDKVLRVRMHQTNE
NYPRDMKVSEAGWRPTETLDIIFADS
>metaerg.pl|15970 Toluene-4-monooxygenase system, hydroxylase component subunit alpha OS=s__Cycloclasticus_sp002292375 len=498 cid=k141_126927
MYQIPRAEWYDLTRATNWTPSYVSEEELFPEEMSGARGIPMAVWETYDEPYKVTYPEYVE
IQRQKDAGAYSVKAALERDAYVDRADPGWISTMMAHYGAIAVNEYAASVAEARMARFSKA
PGNRNMAVFGTLDENRHGQIQLFFPHANVKRNRQWDWAHKAMHTNEWAAIAARAFFDDIM
LCRDAIAVSIMLTFSFETGFTNMQFLGLAADASEAGDHTFASLISSVQTDEARHAQQGGP
SLKILIANGHKEEAQKMVDISIWRAWKLFSVLTGPIMDYYTPLEHRSQSFKEFMVEWIIT
QFERQLVDLGLDAPWYWEDLTKDLDTTHHGMHLGVWYWRPTVWWNPAAGASPEDRQWLEE
KYPGWNKTWGRCWDVITDNLNNDREDLTLPETLPYICNMSQLPIVGTPGDGWDVKDYTLE
HNGRLYHFGSKADRWCFEQDPVRHQEHQSLIDRFLSGQIQPADLPGALAYMGLGPGEMGQ
DAHNYAWAAAFKKQAKVA
>metaerg.pl|15980 Phenol hydroxylase P5 protein OS=s__Cycloclasticus_sp002292375 len=355 cid=k141_126927
MSYEVTIEPLGVTIEVEEGQNILDAALRQGVYLPHACGHGLCGTCKVDVLEGEVEIGEEA
SPFALLDFERAEGKCLTCCTVPESDLVIEADVEEEPDAKHIPVRDFVGTVVKLEKLTPRI
LGVFLQVENDEVDFQSGQYANLHIPGLDVPRPFSMAQSPNEKTLLEFDIALVPGGEGTTW
IHNELKLGDTLEFSAPYGHFFLRTSDDKPMLFFAGGSGLASPKSMILDLLESGDQREIIL
FQGARNLEELYYKNLFESLQQQYQNFKYVPGLSGPDIEPEWDGLTGYIHEAAKEKMNGKF
EGYRAYMCGPPMMIDACITALMRGRLFEKDMFMEKFFNAADAEAESKKSPLFKNI
>metaerg.pl|15981 Phenol hydroxylase P4 protein OS=s__Cycloclasticus_sp001566825 len=119 cid=k141_126927
MAIIAKDGYVDNVRDRVENFHGNQLVYVGWDDHLLFSAAWAFPLPPEMPFQGLVSEVMPG
SFNDHPDFEKIDWTSVEWVLDGKSFLPDMDKSLKDNGVGHKSLIRFKTPGLMGVNGTRL
>metaerg.pl|15982 Phenol hydroxylase P3 protein OS=s__Cycloclasticus_sp002292375 len=505 cid=k141_126927
MPAKKLNLRKRYELLTRGMGWETTYQKMDDVFPYDSFEGIKITDWDKWEDPFRLTMDSYW
KFQAEKEKKLYAVIDSFAQNNGQTNLACASYLSAIKLFITGVTPLEYGAHRGFAHLGRHF
RGDGARIACQMQAIDELRHAQTQVHTISHYNKHFSGLHDPFHQFDRVWYLSVPKSFIEDA
MSSGPFEFITSISFAFEYVLTNLLFVPFMSGAAYNGDMATVTFGFSAQSDESRHMTLGLE
IIKFMLEQHEDNLPIIQRWMDKHFWRAYRLLGLVAAMQDYMLTNSPMSWKEAWEVYFVEN
GGALFEDLSRYGLKMPKYHELATAEADHISHQIWSVFCSLGNATGFHTFLPTEEKMAWLS
EKYPDTFDKYYRPRFEYWAEQKKAGTFEYQKGLPQLCQVCQIPMVFTEVQTDPMQISYRV
TEHGGDKYHFCSDGCKDIFEHEPEKYVQAWLPVHQIYQGNCGGPTLPEVLDWYKFKPEDS
GDYIGSKDYHRWQEWKGADKKVKQA
>metaerg.pl|15983 Phenol hydroxylase P2 protein OS=s__Cycloclasticus_sp002292375 len=92 cid=k141_126927
MSDKKNTVFLILQDNEDARPIIEAVEQDNPDANIQYQPGMVRMEAAGRLLVNRVTVEENL
GREWDVQELHLNLISLGGNIDEDEDKFEISWR
>metaerg.pl|15984 Phenol hydroxylase P1 protein OS=s__Cycloclasticus_sp002292375 len=332 cid=k141_126927
MSIEISAKSITPVRLAYGNLQQRFGDKKPASRYQEAVYDIQPTANFQYRPLWDKNHDIYD
VSKTAIVMEDWYSFADPRQYYYGSYTIARAKQQEVAEHNFAFVDKRDLFDAVPEAVKQAV
RDVLIPLRHVEWAANMNNCQITDECYGSNFSSVAMFNAMDRLGMAQYVTRIGLLLDGNEE
TTLDAAKQAWMDAPQWQGLRHAIEDMFVLDDWFELMVAQNFVLDGLVFPLLYDRFEKKLT
QEGGSTVAMLTEFMDDWYQETVRWTNALAKVTAKESTENQALLSSWVSKWMDRLSIALEP
IAIEAFGDDGANELVEVKAELLDRLAKQGVTV
>metaerg.pl|15985 Phenol hydroxylase subunit OS=s__Cycloclasticus_sp002292375 len=91 cid=k141_126927
MTTRKKTQIAGINGDRFVRVTKVLHDKYVEFEFSINDPTIHVELVLPFEHFKTFCKANKV
QHLTPEQEAAVEYDKLKWRFGVPGFEEVDNE
>metaerg.pl|50874 Naphthalene 1,2-dioxygenase system, large oxygenase component OS=s__Cycloclasticus_sp002292375 len=438 cid=k141_138049	naphthalene 1,2-dioxygenase [Piscirickettsiaceae bacterium]	Piscirickettsiaceae bacterium	807	807	0.98	0	0.8611	438	PCH84539.1
MKAIKQLIQQDGAIQDRSIYWDEDVYQKEMEHIFARCWLFLTHDSVIPETGDYQVTTMGE	aromatic ring-hydroxylating dioxygenase subunit alpha [Gammaproteobacteria bacterium]	Gammaproteobacteria bacterium	764	764	0.99	0	0.8005	438	RLA44713.1
DNVIVARQKDGGLKAFLNSCTHRGNYVCFSEGGHARSFVCPYHGWAFGIDGELDDVPLEE
QAYFNDIDKKALGLRQARVESYKGFIFATFDEKAPSLTDYLGGMAWYMDSFMDVPGGMEL
IGPPMKSILNCNWKNPSENFVGDGYHVGWAHASALQIAGGALEKMKGLNDYDPASGLQVT
VPEGHGFGVIWDAAAALHPGPPGVVYQKWLDQRSPAVREIVGETREKFYNGHWDATIFPN
CSFLYGTNTFKVWQPRGPREIEVFTWTLVEKEMPEELKQMIHADNMLTFGTAGILESDDG
ENFENCTNSNRGYSTRQGSLYLGMAKGRERTDPEMPGLVSDGWVNETSTRGMYRRWAELM
QGTPWDALSKTAKTDSQA
>metaerg.pl|50875 3-phenylpropionate/cinnamic acid dioxygenase subunit beta OS=s__Cycloclasticus_sp002292375 len=181 cid=k141_138049	PAH dioxygenase [Piscirickettsiaceae bacterium]	Piscirickettsiaceae bacterium	321	321	1	5e-110	0.8343	181	PCH84538.1
MSAENNQHVAGKAVNHIIHFEVAQFLTREARALDEERYHEWLDQMITKDISYQLPTEEVR	ring-hydroxylating dioxygenase beta subunit [uncultured bacterium]	uncultured bacterium	195	195	0.95	3e-60	0.5233	184	AKI30014.1
YRRDKKVIGTAQTTYLYNDSYEVLCMRVARFDTGLLWAEDPPIRIRRYITNVDAEWADAP
DEVEVWSNFIVYRSRGQRDDSTMYGRRKDRLRKVDGEWRLAARVITLDQRVILDKNVHCF
F
>metaerg.pl|53935 Biphenyl dioxygenase subunit beta OS=s__Cycloclasticus_sp001566825 len=191 cid=k141_60744
MASLINIDHIISSPAADLALQHEVQQFYYREALLLDNIKYEDWFALLDDDIHYYMPIRRN
AMQRRGRARTSDLAEYTNQHEFAHFDEDKVAMSGRLKKLLSDFSWSENPASRTRHTVSNV
IITQGEEADTLNVCSSFIVYRNRLETQVDLFAGERHDVLRRADNDLGFKIAKRTILMDQS
TILSNNISIFF
>metaerg.pl|53936 Biphenyl dioxygenase subunit alpha OS=s__Cycloclasticus_sp002292375 len=444 cid=k141_60744
MNPEDTLNPLWSNEKIKQLVSDENGVLDARIYNDEALYDIELERVFARSWILLGHESHVP
NAGDFLNTYIGEDPVILVRQKDASLRVFLNQCRHRGMKLSRDDAGNAKAFVCSYHGWAYD
IAGQLVSVPFEKEGHCDRLNKADWNPLQARVASYRGLVFANWDEEAPSLDDYLSDSKPYI
DTMFNRTEAGTEAIGGIQKWVIPTNWKFAAEQFCSDMYHAGTTSHLSGIAAGLPDGVGLN
DIQIPTNGNQFRAKWGGHGTGYFVDEPGLLAAIMGPKITEYVTASPQAKAASERMGSDMF
GQRMLGQHMTIFPTCSFLPGINTIRTWHPRGPNEIEVWAFIVVDADAPDDIKEEFRKQNI
RTFSAGGVFEQDDGENWIEVQKLFRGNKARKTKLNVQMGLGDSTTDHPDFPGRIGGVYSE
DAARGMYQHWLRMMTEPSWDTLKP
>metaerg.pl|33212 Xylene monooxygenase subunit 1 OS=s__Cycloclasticus_sp002292375 len=371 cid=k141_68064
MNYLRYYLGAVIVSLGIIGFLLGDAWVWLGLATFIPLLLIDIIAKTDTKVYPLATAWLAE
VPLYLHFFLMLSLYAAFIYWMGLEQQAGSNTPLTLLAGAALSLGWLGAVPSLPVNHELMH
RRSAIGRLFATLIGTFYFDPTRDVAHVHTHHIHLGTAKDSDTCPRGKTVYSFIFSAIAGS
MKDFLAMEEKLSKKTKRSMFSPTGRIMQAAYQVALLLGTVYWLAGATALLVALVGMLISR
ALVEAFNYYQHYGLLRVEGKKYGSQHIWNHLKPMSRTISFEITNHNDHHMDSYAPYYELK
PTLDGPQMPSLFLCFLTGLIPPLWFNYIAKPRLKNWDFNHANAEEKELARQANKAAGWPD
WLTENTDTKTV
>metaerg.pl|33213 Xylene monooxygenase electron transfer component OS=s__Cycloclasticus_sp002292375 len=340 cid=k141_68064
MTTIQPSGESFEVPKNKTLLQTALSEGVNFPYHCTVGTCGNCRCKLVDGEVRAIMDFSYT
LSEAEINDGYILACQSLLKSNIVIELEADINQPSESTETFSGVIKNTLMLTHDIMQVNVE
LDRAIRFSAGQFADIGLPGFGRHRSYSFACAPIDGGQKSLSFHVRNVPGGSYTEWLFGTD
RKNERFELHGPSGAFWLRTSDAPILAVAGGSGMAPLKSILDDALLKGVDRPITYLFGARE
QRDLYCLEEMQALAEKWPNTFTFIPVLSEEATDSDWTGKRGLVTDFINDETAGFSIVDSH
AYLCGPPGMIDATLAVLEETNVNLSHVHYDKFLDSRQLDN
>metaerg.pl|40402 Ammonia monooxygenase/methane monooxygenase, subunit C OS=s__Cycloclasticus_sp002292375 len=258 cid=k141_152195
MAVTHDEVGQAKAIAPFKFNLKPMIMGMIVLAIIFGGARWYQQWAAWDYGLDATDPMFDK
YWMTFFWAEIVIEISLFFTFVGYMWLTRDKHLNNVKPREELRRLMLWVSMLVVYAFAFYF
AGSFYAEQDATWHQTVVRDTSFTPSHIMLFYMSMPVFIIIGFTLFFYAITRLPFFARKIS
IALVLVVCGPFMLLPTVGYNEWGHAFWLMEEYFTVPLHWGFVFFGWTIIALSGVLIQVMK
YMVELLPKVLNEKGELTS
>metaerg.pl|40403 Particulate methane monooxygenase beta subunit OS=s__Cycloclasticus_sp002292375 len=268 cid=k141_152195
MKLTTNEATLLSAVTTPNSEAARIARGLDMFVVAILFFAIIAAFHIHIMLTVGDWDFWVD
WKDRMYWVTATPMLLIFIPAALSYPFMMRFGLPIAGTLCAFCLVLGEWISRIVGFHLWTY
FPYSMIWPAIVLPGLMLMDLVLLLSRNLFITSIFGGSAVAFAFAPANWPILAPYHEPVVH
MGQLVNVADMIGYSFTRTATPEYLRFIERGTLRTFGGESTLISTGFSGFVCMILFFVWWK
IGEWLTNLGTIPNVMKKHVGLGDDDDEK
>metaerg.pl|40404 Particulate methane monooxygenase alpha subunit OS=s__Cycloclasticus_sp002292375 len=427 cid=k141_152195
MTTMKSSKRNALNVRAALIKSVLLMVLMCVTGLVLAHGERNQEPFLRMKTLHWYDIKWSV
ENDSTIQVNDLVEMTGKVHFFSRWPEVINKPSTIFLGNATPGPVFVRVETYLDGVPMIQS
TGVEMGHVYDFKVILKARIPGRHHVHPMINVESAGGLVGPGIWITVAGDADDFVYSITTR
TGTEIANLGSYAVPNVIKWHAIWATVGVLWLLWWFRRPLIIQRYLLVKQGSWDQLITNND
RKIAATLIVGIIVTLIYANNITKEKYPRTVPLQGSKAHVDVPVNKYAGMVTVKNLSAEYY
LPGRTVTVKAKITNNTNSPIQLGEFTAANIRFVNHSVPAAMKGVDVGYPDELVANDSLKV
SDQTPIQPGETKILDIEATDVAWETERLSSLLNDPDSSYGALLFFYNAKGERIIEEIYGQ
IIPTFID
>metaerg.pl|21267 Rieske [2Fe-2S] domain,Ring hydroxylating alpha subunit (catalytic domain) OS=s__HB2-32-21_sp003645535 len=396 cid=k141_88663	TPA: aromatic ring-hydroxylating dioxygenase subunit alpha [Cycloclasticus sp.]	Cycloclasticus sp.	748	748	0.99	0	0.8782	396	HIG79279.1
MSSTPGNEPLLEWPAKYNEVPKQVFEMDELWPKELETIFYGAEWHPIVHRAEIPNPGDYK
AAELGEMPIFAVHGDDGAIRVFQNTCTHRGTSLVTESSGNKKEFECPYHRWLFSLEGDLV
GCPNSRDFTPDFDKKNFSLFQLRTEEFCGLYFVTMSDKTPPLKEYLGESFYEPLSRVLGG
DGRLKLAGYQKVMYDCNWKAYCDNDGYHAPLLHKAFALLNWQGGKGFQRISENGHLTFES
ELKIPDEITALKDGSILDFKGTTTSTGSIVQMQFPLTVYSKHMDMLNIRYAFPKGPKGIE
VHYAYFTHEDDNDEMIRHRIRQSSNLLGPCGLISMEDASVFSRIDKGNKTPGNAIFQKGV
QDEYALSFEVKQNDESGNLPRWEHYRKLMGFKRAAQ
>metaerg.pl|50872 Rieske [2Fe-2S] domain,Ring hydroxylating alpha subunit (catalytic domain) OS=s__HB2-32-21_sp003645535 len=375 cid=k141_138049	TPA: aromatic ring-hydroxylating dioxygenase subunit alpha [Cycloclasticus sp.]	Cycloclasticus sp.	711	711	0.97	0	0.9096	396	HIG79279.1
MSSKIPDKISLEWPAKYNEIPKEVFELEALWPKELETIFYGEEWHPIVHRAEIPNPGDYK
AAELGEMPIFAVHAEDGQIRVFQNTCTHRGTSLVTESSGNKKELECPYHRWLFNLEGDLV
GCPNSREFTPDFDKKDFSLAQLRVEEFYGLFFVTMSEKTPPLKEYLGETFYEPLSRVLGG
DGRLKLIGYQKVMYDCNWKAYCDNDGYHAPLLHKAFALLNWQGGKGFQKVSENGHLTFES
ELKIPDEITALKDGSILDFKGTETSTGSIVQMQFPLTVYSKHMDMLNIRYAFPKGPKGLE
VHYAYFTHEDDDEEMIRHRIRQSSNLLGPCGLVSMEDASVFSRIDKGNKTPGNAIFQKGV
QDEYALSFEVKQNDE
>metaerg.pl|26009 Ring hydroxylating beta subunit OS=s__Cycloclasticus_sp002292375 len=163 cid=k141_134802	aromatic-ring-hydroxylating dioxygenase subunit alpha [Cycloclasticus sp.]	Cycloclasticus sp.	285	285	1	4e-96	0.7975	163	MAV31683.1
MATVSHEVAHELEAFIVQEARLADESKYQDWEDLWADDAVYWVPLREGDDPTKTVSHLYD
NRTRLATRIRQLKTGYRYSQVPISGLRRVVSNYEYTEQEDGRYTVEANFYLPEYSIQSIH
DFRIWSGRVTYQLSRRGDSFQIHMKKIVLVNGAEPIPTLAFLI
>metaerg.pl|21266 Ring hydroxylating beta subunit OS=s__HB2-32-21_sp003645535 len=158 cid=k141_88663	hypothetical protein [Cycloclasticus sp.]	Cycloclasticus sp.	253	253	0.95	9e-84	0.7616	162	MBL4743209.1
MSSSITLIENLNRDYICALDSLDMSAWLACFNLKGRYTFISEENERRGFPIAFMLDDCYE	TPA: aromatic-ring-hydroxylating dioxygenase subunit beta [Gammaproteobacteria bacterium]	Gammaproteobacteria bacterium	144	144	0.95	5e-41	0.4636	158	HCO42848.1
RLQDRVTQVVEIQSDSTEHYQTRHFTQLVSVSETDNGLINAVFNYSIYYTQRDNNLTKIL
CVGQYFDTIKLDGDNASYIERKAVTDTNVLPRYTAYPV
>metaerg.pl|21264 Benzene 1,2-dioxygenase subunit beta OS=s__Cycloclasticus_sp002292375 len=171 cid=k141_88663
MGEQQASNEVYIALQRQLYQEARLLSSEQYDDWLAMVSENIHYAMEMPQRRFREDKGHRV
PDKTPIFNDDMAALMMRIGRFKTGFVWSENPINSIRHIVSNVEVFEAELAGQYKVYSVIE
VHRSRLDAERKRLTAGREDIWQQTATGYQLIKRNAVLDDGVVLDSNINFFF
>metaerg.pl|30191 Biphenyl 2,3-dioxygenase subunit beta OS=s__Cycloclasticus_sp002292375 len=178 cid=k141_103988
MSSTQEEFNTHSLSVELMNEVQQFLYREARLQDTEKFRDWLNMLTEDIHYWMPYRYQRYR
KNEKEPTIYDQAYYNDKMEDLKKRILRTETGTCWSEDPATRAAHIVTNIEVELSSNPNEY
QVYSLITVRRNMNEDEEHTMVGHRTDTLRRVGGELKLAKRKIILDQNIFMNKSLNVYL
>metaerg.pl|21263 3-phenylpropionate/cinnamic acid dioxygenase subunit alpha OS=s__Cycloclasticus_sp002292375 len=450 cid=k141_88663
MNPLDELVDFKTGRQKRIIYSDPGIYEQEQEKIFGRCWLFLTHECQIKEPGDFVRTFMGE
DEVLVVRQKEGDIKAFLNTCTHRGNRLCKADHGNSKKFICNYHGWSFGFDGKLNGVPLEK
DAYKDQLDKSKFGLVEVAQIASYKGLVFATFDETAPSLEDYLGEMKWYLDIWLDAMPEGT
ELIGTAMKVELPVNWKLPVENVSGDGYHLGWAHAGAMTVSSSMSVGGLEVGNTSADNSGA
VSVAGMNGHAVLAALDGQSGYGFYPDPTSAVDYLEKNRQTVIDRLGEYRGKKMWGSQINM
TVFPNLQMLPGLNWFRVYHPKGPGKFEMWTWAMVDKQMPDELKQTILNNVSRTFGPAGLF
DNDDGDNLQAITEQSRGWRTKQMDVYTNMAIGGEHSRDEMPGVVSEGLVCEQNQRYVYRR
WLEMMKAKDWSEVPSYNSLEEARATEQGNG

## Sheet: Coassembly_bin.6 (Bizionia)
NO GENES OF INTEREST

## Sheet: Coassembly_bin.28 (Oceanihabita
NO GENES OF INTEREST

## Sheet: Coassembly_bin.37 (methyloceani
NO GENES OF INTEREST

## Sheet: Coassembly_bin.17 (Paraperlucid
	Coassembly_bin.17 (Paraperlucidibaca)
alkane 1-monoxygenase	1
Cytochrome P450 alkane hydroxylase	1
Alkane uptake protein A	1
Alkane uptake protein B	1
MetaErg annotation of protein-coding genes	NCBI BLAST Description	Scientific Name	Max Score	Total Score	Query Cover	E value	Per. Ident	Acc. Len	Accession
>metaerg.pl|74529 Alkane 1-monooxygenase OS=s__Paraperlucidibaca_baekdonensis len=462 cid=k141_107671	fatty acid desaturase [Paraperlucidibaca baekdonensis]	Paraperlucidibaca baekdonensis	891	891	1	0	0.9069	462	WP_116208800.1
MTTTTADTAWTDGKRYLWLLSPMLPVLGLLILLAYELTGIQAFLWGGPLLVYGVIPALDR	TPA: alkane 1-monooxygenase [Moraxellaceae bacterium]	Moraxellaceae bacterium	699	699	0.99	0	0.7277	462	HCT41248.1
LIGTDTNNPPESMVNQLESDSYYRFIVYAYIPSQFIVTVWGAVIAVTGDLSVFGYIGVVL
SVGAINGIAINTAHELSHKRDEFGRWMAKLTLAPVAYGHFYAEHVRGHHKNVATPDDPAS
SRMGETFWAFLPRTMIGSVRSAWKIEGERLNRQDKSVWSLSNDNLQAWALTVVFFAAVTA
VLGWYALPFLLLQAFYGAALLEVINYIEHYGLLRQKGADGRFERCKPEHSWNSNHIVTNL
FLYQLQRHSDHHAHPTRSFQALRHFEESPQLPSGYASMLIPAYIPFLWFRQMDPLVAKHY
KGDLTRANIQPGKREKILRSELNRVQEQHIADGAAESATLAPVTPVANAMCYRCSDCGYT
YDEHEGCPKEGFPAGTAWASIPDNWACPDCAVREKADFVPVA
>metaerg.pl|46767 Linalool 8-monooxygenase OS=s__Paraperlucidibaca_baekdonensis len=460 cid=k141_154446	cytochrome P450 [Paraperlucidibaca baekdonensis]	Paraperlucidibaca baekdonensis	944	944	1	0	0.9957	460	WP_116208083.1
MTNLTSVIEGAVAAVPIHLQVKGAHLFQRVKRRFVKGAAFPGFVEAPIPDVSTLAIEDID
VSNPFLYRQGRWLSYFKRLRDEAPVHFQRQSPFGPFWSVTRYEDIVFVDKHHDLFSAEPI
IVIGNTPDGLELANFISMDPPKHDLQRQAVQGVVAPQNLKEMEGLIRTRAQEVLDDLPIG
VPFDWVQEVSIELTARMLATLLDFPYERRHKLVYWSDIVAASPETTGGDVDINDTFIGVA
DMAKQFSDLWHSKAARKAAGEKPGFDLMSLLLSNEDTKDMIRRPMEFLGNLALLIVGGND
TTRNSMTGGVLALNRFPDEFIKLKANPSLIPNMVSEIIRWQTPLAYMRRIAKQDVELNGK
VIKKGDKVVMWYASGNRDERMIDQPDEFIIDRKNARNHLSFGFGVHRCMGNRLAEMQIRI
LWEELLARFDDIKVVSEPELVQSNFVRGYSKMMVTLTAKK
>metaerg.pl|68615 Alkane uptake protein A OS=s__Paraperlucidibaca_baekdonensis len=464 cid=k141_135799	outer membrane protein transport protein [Paraperlucidibaca baekdonensis]	Paraperlucidibaca baekdonensis	663	663	1	0	0.7124	453	WP_116207072.1
MTSPASRIAFVLLAAMPISAMASLGTVATNFGLTPTDTASAQALSMFSNQPSAVYYNPAY
LARDRKGAMTAGFVFTEQELTAKGWESPDKIILDGDVIENDSNYNVILGFKTDLSTMLKG
DRAMVLGFMLGAERSGYNLLSFSSTSQALPQSLRYGQQSLFLSVGAGINVIPGIDIGAAS
RITLAASANLGAQADLNGTTRYESLEVSAKPSIQPILSANINWGQLVCPEDKYCVLNGLE
TAVGYRYESSYSAIVDAQAVATNAVGLPLLLNTIDAYQPETFSAGIQYNFYKIRLAASGE
YQMWSGLNDAFKSDTIKDQGNLQFKDVFVPRAGFELRMNDVFSFTGGVSYEQSPLESTTS
LDVNYVDNDRLVFGLGFSYLIEQAMFLSQPVRLDFGYQYHILKDRDFLLATTQGADNQTS
GGGNGGKNGCPENPISGKEDKVLCEGVTSGGNVHVLNASINLTF
>metaerg.pl|68616 Alkane uptake protein B OS=s__Paraperlucidibaca_baekdonensis len=1229 cid=k141_135799	hypothetical protein DFR26_0187 [Paraperlucidibaca baekdonensis]	Paraperlucidibaca baekdonensis	1630	1630	0.97	0	0.6754	1239	REH39991.1
MNFRLLSSLLLPALLIACSGGGQEQRSNLQDIFEPGAQISAQQRSMIYAFPAPGQTEVIP
ATPIALRFSHPIAQVEFDTLSKLTAAFTLCEEAFVNTEGQCESAGKTPLSASFLSRDPAT
DEIDRQGVILKPQAVLKERTKYRLISNGLKLDTGELDAAGKPARGADNLRNVAVQAADVG
QPLIFTTRAALEGPVNARSTSITKFDVEHITPNPESFLLGDEGLGLFNFSTIRLQMTQPV
NAKTLVYGDSIKLTDAAGGLVKSTILVDGNKISIDPDSDLSPAQVYTLSINDKLKSLKSQ
SFSSDSRFAQFQFQPTQAADGESAKSMVPKEGISVLLGTPVNKVPVASPLLGQGDRAPQP
QAEGVLIANLGTPANIKNIQSAVAPLRVKKNSQLTAASLVVKLDGVVPANLETDTLTIKM
ISDANGLLLPNRYSLSPLSPSLVTLEMDVAVSAKNSTSNGAFTQNVMHVPVSGIARFNAD
KNQILIDAIGTIELKILGTDNAVGVLALQLLVNLNDSPNIAAEPEVTPVVQSWVPGDTAR
LRDELLINRVAMAVPSSSVDTIASSTGVVFGGQLMRSGDPVIVNFDQIMDVESMRASGLS
KPISVTTNGEPVPFSWRLDGVSLVITPDAAFQHGKTYSVKLSSAIKSLGGAPIAQKILTF
TMPSLAAGDATPNPDGQPDTRRPPVVLGVYPGYPCSVMAGSRNIANDIQGKCAGGKTTDE
SIPLPFIDTRRDIRVTLSQTVQRIGAKAVKLGSVCNDPNASFRVERVSAAGVCLESVEGA
LGGTTRELTFTPDEPWKAGEVYRYILGSSGLASATCTANSICGTNNLPLQTQLISQSYAS
VSNPQHGGPPMEIFFKVSTVPAKGSVVNLRLLPNADVDANFRFEPARGELMPVCAQGTAQ
GIPSTGKYSCDTPNGALLIPDVSRVGGSFSGAATRFALGCTEGVDGGICEEKQFLHVSSA
LSATLEGFSKTNGQPITSDDFATLCSATDSGAINVLISPGLIITNGTNIFAELGLSLKAS
PITNVINDLINLIPVLGPILTGAIDQGANLLNQIVPIVVDQPIYTGPLVFRMRHLEPTYV
NGVLSGTSPASRIPGKIKGNCENGVPKNPSLSAVISLYTDIPEIDAKADLGLLKTLADLG
IPVIGDIAGLAGIPIQPDVQSNTDITNLSVSGSVEFLPDGRLTARLVNDDPVRLRAGLTA
LGGLIGGELFVTVPAKRFVLNSALAPLKN

[truncated: 29 more sheets: Crude_bin.8 (Paraperlucidibaca), Diesel_bin.27 (Paraperlucidibac, Coassembly_bin.18 (Amphritea), Crude_bin.20 (Amphritea), Coassembly_bin.34 (Marinobacter, Crude_bin.19 (Marinobacter), Coassembly_bin.40 (Marinobacter, Coassembly_bin.47 (Marinobacter, Diesel_binn.10 (Marinobacter), Coassembly_bin.24 (50-400-T64), Diesel_bin.28 (50-400-T64), Coassembly_bin.10 (Porticoccus), Diesel_bin.7 (Porticoccus), Coassembly_bin.1 (Porticoccacea, Coassembly_bin.49 (PseudomonasD, Crude_bin.6 (PseudomonasD), Coassembly_bin.13 (Roseovarius), Diesel_bin.19 (Roseovarius), Coassembly_bin.33 (Sulfitobacte, Crude_bin.18 (Sulfitobacter) …]
