# Supplementary material for: Diesel and Crude Oil Biodegradation by Cold-Adapted Microbial Communities in the Labrador Sea
Source: Appl Environ Microbiol. 2021 Sep 28;87(20):e00800-21. doi: 10.1128/AEM.00800-21 (PMC8478444; doi:10.1128/AEM.00800-21)
Supplement: Supplemental file 3 — Data Set S2. Download AEM.00800-21-s0003.xlsx, XLSX file, 0.02 MB [file aem.00800-21-s0003.xlsx]

## Sheet: Sheet1
DATASET S2: Statistical results from comparisons made between gas values (CO2), hydrocarbon losses, and 16S rRNA community data. Normality was tested using the Shapiro–Wilk test on ANOVA residuals. ANOVA and Tukey's Test for Post-Hoc analysis were used for normally distributed data. Kruskal-Wallis Rank Sum Test and the Pairwise Wilcoxon Rank Sum Test were used if normality was not met.
Test number	Groups compared	ANOVA (Degrees of freedom, sum of squares, mean square, F value, p-value)	Shapiro–Wilk (W value, p-value)	Post-Hoc Tukey (Difference in means, upper and lower confidence levels, adjusted p-values)	Kruskal-Wallis (Chi-squared value, degrees of freedom, p-value)	Pairwise Wilcox
1	All diesel and crude oil 0.1% amended - alkanes	Treatment, 3, 2701, 900.3, 5.668, 0.0274	0.88751, 0.1295	C_0.1_L-C_0.1_H, -9.961354, -48.046055, 28.123347, 0.8221247
		Residuals, 7, 1112, 158.8		D_0.1_H-C_0.1_H, 32.566836, -1.497156, 66.630828, 0.0603806
				D_0.1_L-C_0.1_H, 3.786678, -30.277314, 37.850670, 0.9816226
				D_0.1_H-C_0.1_L, 42.528190, 4.443489, 80.612891, 0.0305649
				D_0.1_L-C_0.1_L, 13.748032, -24.336669, 51.832733, 0.6486277
				D_0.1_L-D_0.1_H, -28.780158, -62.844150, 5.283834, 0.0977721
2	All diesel and crude oil 1% amended - alkanes	Treatment, 3, 2848, 949.4, 3.746, 0.0601	0.86823, 0.06205	C_1_L-C_1_H, -1.692875, -43.321698, 39.93595, 0.9991425
		Residuals, 8, 2028, 253.5		D_1_H-C_1_H, 36.347723, -5.281099, 77.97655, 0.0887161
				D_1_L-C_1_H, 17.405949, -24.222873, 59.03477, 0.5661762
				D_1_H-C_1_L, 38.040599, -3.588224, 79.66942, 0.0738116
				D_1_L-C_1_L, 19.098825, -22.529998, 60.72765, 0.4960649
				D_1_L-D_1_H, -18.941774, -60.570597, 22.68705, 0.5024132
3	All diesel and crude oil C17/pr	Treatment, 7, 4.819, 0.6884, 16.72, 4.91e-06	0.81718, 0.0007312		19.917, 7, 0.005753	C_0.1_H C_0.1_L C_1_H C_1_L D_0.1_H D_0.1_L D_1_H
		Residuals, 15, 0.617, 0.0412				C_0.1_L 0.24 - - - - - -
						C_1_H 0.19 0.24 - - - - -
						C_1_L 0.19 0.24 1.00 - - - -
						D_0.1_H 0.19 0.24 0.19 0.19 - - -
						D_0.1_L 0.19 0.24 0.19 0.19 0.24 - -
						D_1_H 0.19 0.24 0.19 0.19 0.75 0.45 -
						D_1_L 0.19 0.24 1.00 0.45 0.19 0.19 0.19
4	Alkane loss for all diesel vs all crude oil treatments	Treatment2, 1, 3833, 3833, 11.97, 0.00234	0.97983, 0.9032
		Residuals, 21, 6725, 320
5	PAH loss for all crude and all diesel 0.1% amendments	Treatment2, 1, 1642, 1642.2, 8.96, 0.0151	0.94972, 0.6404
		Residuals, 9, 1650, 183.3
6	All PAH loss compared groups	Treatment, 7, 13254, 1893.4, 12.6, 2.88e-05	0.97342, 0.77	C_0.1_L-C_0.1_H, -8.992736, -48.079091, 30.093619, 0.9902275
		Residuals, 15, 2254, 150.3		C_1_H-C_0.1_H, -50.790142, -85.750041, -15.830243, 0.0026207
				C_1_L-C_0.1_H, -51.881983, -86.841882, -16.922085, 0.0021436
				D_0.1_H-C_0.1_H, -19.088673, -54.048571, 15.871226, 0.5661639
				D_0.1_L-C_0.1_H, -37.182528, -72.142426, -2.222629, 0.0332499
				D_1_H-C_0.1_H, -70.124059, -105.083957, -35.164160, 0.0000895
				D_1_L-C_0.1_H, -63.965994, -98.925893, -29.006096, 0.0002506
				C_1_H-C_0.1_L, -41.797406, -80.883761, -2.711051, 0.0320288
				C_1_L-C_0.1_L, -42.889247, -81.975602, -3.802892, 0.0267192
				D_0.1_H-C_0.1_L, -10.095937, -49.182291, 28.990418, 0.9812182
				D_0.1_L-C_0.1_L, -28.189792, -67.276146, 10.896563, 0.2585959
				D_1_H-C_0.1_L, -61.131323, -100.217677, -22.044968, 0.0012875
				D_1_L-C_0.1_L, -54.973258, -94.059613, -15.886903, 0.0035370
				C_1_L-C_1_H, -1.091841, -36.051740, 33.868057, 1.0000000
				D_0.1_H-C_1_H, 31.701469, -3.258429, 66.661368, 0.0895291
				D_0.1_L-C_1_H, 13.607614, -21.352284, 48.567513, 0.8615121
				D_1_H-C_1_H, -19.333917, -54.293815, 15.625982, 0.5518240
				D_1_L-C_1_H, -13.175852, -48.135751, 21.784046, 0.8790354
				D_0.1_H-C_1_L, 32.793311, -2.166588, 67.753209, 0.0738431
				D_0.1_L-C_1_L, 14.699456, -20.260443, 49.659354, 0.8119108
				D_1_H-C_1_L, -18.242075, -53.201974, 16.717823, 0.6159581
				D_1_L-C_1_L, -12.084011, -47.043910, 22.875888, 0.9175464
				D_0.1_L-D_0.1_H, -18.093855, -53.053754, 16.866044, 0.6246816
				D_1_H-D_0.1_H, -51.035386, -85.995285, -16.075487, 0.0025048
				D_1_L-D_0.1_H, -44.877322, -79.837220, -9.917423, 0.0078827
				D_1_H-D_0.1_L, -32.941531, -67.901430, 2.018368, 0.0719214
				D_1_L-D_0.1_L, -26.783467, -61.743365, 8.176432, 0.2033982
				D_1_L-D_1_H, 6.158064, -28.801834, 41.117963, 0.9980477
7	All 2MN/1MN compared groups	Treatment, 7, 1.6477, 0.2354, 7.199, 0.000708	0.94482, 0.2278	C_0.1_L-C_0.1_H, 0.10805974, -0.468518527, 0.68463801, 0.9971318
		Residuals, 15, 0.4904, 0.0327		C_1_H-C_0.1_H, 0.44361069, -0.072096591, 0.95931797, 0.1186139
				C_1_L-C_0.1_H, 0.53781277, 0.022105492, 1.05352005, 0.0380031
				D_0.1_H-C_0.1_H, 0.11834013, -0.397367153, 0.63404741, 0.9903744
				D_0.1_L-C_0.1_H, 0.29601294, -0.219694337, 0.81172023, 0.5094702
				D_1_H-C_0.1_H, 0.78185039, 0.266143112, 1.29755767, 0.0017462
				D_1_L-C_0.1_H, 0.67935103, 0.163643750, 1.19505831, 0.0063238
				C_1_H-C_0.1_L, 0.33555095, -0.241027319, 0.91212922, 0.4936191
				C_1_L-C_0.1_L, 0.42975303, -0.146825237, 1.00633130, 0.2276515
				D_0.1_H-C_0.1_L, 0.01028039, -0.566297882, 0.58685866, 1.0000000
				D_0.1_L-C_0.1_L, 0.18795320, -0.388625066, 0.76453147, 0.9374019
				D_1_H-C_0.1_L, 0.67379065, 0.097212383, 1.25036892, 0.0167712
				D_1_L-C_0.1_L, 0.57129129, -0.005286978, 1.14786956, 0.0529988
				C_1_L-C_1_H, 0.09420208, -0.421505199, 0.60990936, 0.9975523
				D_0.1_H-C_1_H, -0.32527056, -0.840977844, 0.19043672, 0.4013036
				D_0.1_L-C_1_H, -0.14759775, -0.663305028, 0.36810953, 0.9674251
				D_1_H-C_1_H, 0.33823970, -0.177467579, 0.85394698, 0.3575519
				D_1_L-C_1_H, 0.23574034, -0.279966940, 0.75144762, 0.7455996
				D_0.1_H-C_1_L, -0.41947264, -0.935179926, 0.09623464, 0.1559619
				D_0.1_L-C_1_L, -0.24179983, -0.757507110, 0.27390745, 0.7229242
				D_1_H-C_1_L, 0.24403762, -0.271669661, 0.75974490, 0.7144147
				D_1_L-C_1_L, 0.14153826, -0.374169023, 0.65724554, 0.9738969
				D_0.1_L-D_0.1_H, 0.17767282, -0.338034465, 0.69338010, 0.9187804
				D_1_H-D_0.1_H, 0.66351026, 0.147802984, 1.17921755, 0.0077331
				D_1_L-D_0.1_H, 0.56101090, 0.045303622, 1.07671818, 0.0284110
				D_1_H-D_0.1_L, 0.48583745, -0.029869832, 1.00154473, 0.0720049
				D_1_L-D_0.1_L, 0.38333809, -0.132369194, 0.89904537, 0.2301337
				D_1_L-D_1_H, -0.10249936, -0.618206643, 0.41320792, 0.9958935
8	All CO2 day 71 comparisons	Treatment, 7, 0.8643, 0.12347, 28.02, 1.61e-07	0.93965, 0.1766	C_0.1_L-C_0.1_H, -0.084617867, -0.29627347, 0.127037737, 0.8455631
		Residuals, 15, 0.0661, 0.00441		C_1_H-C_0.1_H, 0.290959629, 0.10164910, 0.480270157, 0.0015287
				C_1_L-C_0.1_H, -0.126650015, -0.31596054, 0.062660513, 0.3359119
				D_0.1_H-C_0.1_H, -0.196650513, -0.38596104, -0.007339985, 0.0390168
				D_0.1_L-C_0.1_H, -0.220739496, -0.41005002, -0.031428968, 0.0170575
				D_1_H-C_0.1_H, 0.245171365, 0.05586084, 0.434481892, 0.0073154
				D_1_L-C_0.1_H, -0.212395270, -0.40170580, -0.023084742, 0.0227558
				C_1_H-C_0.1_L, 0.375577496, 0.16392189, 0.587233101, 0.0003494
				C_1_L-C_0.1_L, -0.042032148, -0.25368775, 0.169623457, 0.9959144
				D_0.1_H-C_0.1_L, -0.112032646, -0.32368825, 0.099622959, 0.6004836
				D_0.1_L-C_0.1_L, -0.136121629, -0.34777723, 0.075533976, 0.3793616
				D_1_H-C_0.1_L, 0.329789232, 0.11813363, 0.541444836, 0.0013362
				D_1_L-C_0.1_L, -0.127777402, -0.33943301, 0.083878202, 0.4513891
				C_1_L-C_1_H, -0.417609644, -0.60692017, -0.228299116, 0.0000293
				D_0.1_H-C_1_H, -0.487610142, -0.67692067, -0.298299614, 0.0000043
				D_0.1_L-C_1_H, -0.511699125, -0.70100965, -0.322388597, 0.0000023
				D_1_H-C_1_H, -0.045788264, -0.23509879, 0.143522263, 0.9869902
				D_1_L-C_1_H, -0.503354899, -0.69266543, -0.314044371, 0.0000029
				D_0.1_H-C_1_L, -0.070000498, -0.25931103, 0.119310030, 0.8885577
				D_0.1_L-C_1_L, -0.094089481, -0.28340001, 0.095221047, 0.6667324
				D_1_H-C_1_L, 0.371821380, 0.18251085, 0.561131907, 0.0001138
				D_1_L-C_1_L, -0.085745255, -0.27505578, 0.103565273, 0.7535341
				D_0.1_L-D_0.1_H, -0.024088983, -0.21339951, 0.165221545, 0.9997593
				D_1_H-D_0.1_H, 0.441821878, 0.25251135, 0.631132405, 0.0000148
				D_1_L-D_0.1_H, -0.015744757, -0.20505528, 0.173565771, 0.9999862
				D_1_H-D_0.1_L, 0.465910861, 0.27660033, 0.655221388, 0.0000077
				D_1_L-D_0.1_L, 0.008344226, -0.18096630, 0.197654754, 0.9999998
				D_1_L-D_1_H, -0.457566634, -0.64687716, -0.268256107, 0.0000096
9	Rates at time interval 11-28 days	Treatment, 7, 0.003596, 0.0005138, 65.76, 1.33e-10, ***	0.94929, 0.2615	C_0.1_L-C_0.1_H, -0.0047116390, -0.012613023, 3.189745e-03, 0.4738527
		Residuals, 16, 0.000125, 0.0000078		C_1_H-C_0.1_H, 0.0287929567, 0.020891573, 3.669434e-02, 0.0000000
				C_1_L-C_0.1_H, -0.0050242607, -0.012925644, 2.877123e-03, 0.3994930
				D_0.1_H-C_0.1_H, -0.0033359513, -0.011237335, 4.565432e-03, 0.8159274
				D_0.1_L-C_0.1_H, -0.0080920660, -0.015993450, -1.906822e-04, 0.0427322
				D_1_H-C_0.1_H, 0.0144367937, 0.006535410, 2.233818e-02, 0.0002136
				D_1_L-C_0.1_H, -0.0078969980, -0.015798382, 4.385759e-06, 0.0501802
				C_1_H-C_0.1_L, 0.0335045957, 0.025603212, 4.140598e-02, 0.0000000
				C_1_L-C_0.1_L, -0.0003126217, -0.008214005, 7.588762e-03, 0.9999999
				D_0.1_H-C_0.1_L, 0.0013756877, -0.006525696, 9.277071e-03, 0.9983208
				D_0.1_L-C_0.1_L, -0.0033804270, -0.011281811, 4.520957e-03, 0.8063812
				D_1_H-C_0.1_L, 0.0191484327, 0.011247049, 2.704982e-02, 0.0000067
				D_1_L-C_0.1_L, -0.0031853590, -0.011086743, 4.716025e-03, 0.8466067
				C_1_L-C_1_H, -0.0338172173, -0.041718601, -2.591583e-02, 0.0000000
				D_0.1_H-C_1_H, -0.0321289080, -0.040030292, -2.422752e-02, 0.0000000
				D_0.1_L-C_1_H, -0.0368850227, -0.044786406, -2.898364e-02, 0.0000000
				D_1_H-C_1_H, -0.0143561630, -0.022257547, -6.454779e-03, 0.0002276
				D_1_L-C_1_H, -0.0366899547, -0.044591338, -2.878857e-02, 0.0000000
				D_0.1_H-C_1_L, 0.0016883093, -0.006213074, 9.589693e-03, 0.9941020
				D_0.1_L-C_1_L, -0.0030678053, -0.010969189, 4.833578e-03, 0.8686460
				D_1_H-C_1_L, 0.0194610543, 0.011559671, 2.736244e-02, 0.0000054
				D_1_L-C_1_L, -0.0028727373, -0.010774121, 5.028646e-03, 0.9011999
				D_0.1_L-D_0.1_H, -0.0047561147, -0.012657498, 3.145269e-03, 0.4629225
				D_1_H-D_0.1_H, 0.0177727450, 0.009871361, 2.567413e-02, 0.0000174
				D_1_L-D_0.1_H, -0.0045610467, -0.012462430, 3.340337e-03, 0.5115628
				D_1_H-D_0.1_L, 0.0225288597, 0.014627476, 3.043024e-02, 0.0000008
				D_1_L-D_0.1_L, 0.0001950680, -0.007706316, 8.096452e-03, 1.0000000
				D_1_L-D_1_H, -0.0223337917, -0.030235175, -1.443241e-02, 0.0000008
10	CO2 killed diesel control T0 vs T71	Time, 1, 0.0001132, 0.0001132, 2.873, 0.106	0.97639, 0.8513
		Residuals, 20, 0.0007880, 0.0000394
11	CO2 killed crude control T0 vs T71	Time, 1, 0.00098, 0.0009847, 0.552, 0.466	0.46394, 6.133e-08		2.8038, 1, 0.09404
		Residuals, 20, 0.03566, 0.0017829
12	CO2 sed free diesel control T0 vs T71	Time, 1, 0.0002588, 0.0002588, 2.306, 0.145	0.9215, 0.08164
		Residuals, 20, 0.0022447, 0.0001122
13	CO2 sed free crude control T0 vs T71	Time, 1, 1.525e-05, 1.525e-05, 0.992, 0.336	0.81119, 0.003849		2.4816, 1, 0.1152
		Residuals, 14, 2.152e-04, 1.537e-05
14	Shannon Diversity T0 vs all Unamendeds T28 and T71 (diesel and crude)	Treatment, 4, 0.1162, 0.02905, 0.623, 0.649	0.93588, 0.04654		3.0844, 4, 0.5438
		Residuals, 29, 1.3512, 0.04659
15	Richness T0 vs all Unamendeds T28 and T71 (diesel and crude)	Treatment, 4, 43693, 10923, 1.354, 0.274	0.93566, 0.04584		5.2828, 4, 0.2595
		Residuals, 29, 233962, 8068
16	Diesel Shannon Treatments T0 vs T28	Treat, 4, 19.812, 4.953, 24.96, 5.36e-06	0.96827, 0.7647	dD_T28_01_L-a_T0, -0.9333765, -1.925133, 0.05837988, 0.0691058
		Residuals, 13, 2.579, 0.198		fD_T28_01_H-a_T0, -1.4321118, -2.423868, -0.44035546, 0.0041277
				hD_T28_1_L-a_T0, -1.1042952, -2.096052, -0.11253879, 0.0264969
				jD_T28_1_H-a_T0, -3.1114418, -4.103198, -2.11968546, 0.0000018
				fD_T28_01_H-dD_T28_01_L, -0.4987353, -1.643917, 0.64644629, 0.6548868
				hD_T28_1_L-dD_T28_01_L, -0.1709187, -1.316100, 0.97426295, 0.9888286
				jD_T28_1_H-dD_T28_01_L, -2.1780653, -3.323247, -1.03288371, 0.0003629
				hD_T28_1_L-fD_T28_01_H, 0.3278167, -0.817365, 1.47299829, 0.8913547
				jD_T28_1_H-fD_T28_01_H, -1.6793300, -2.824512, -0.53414838, 0.0036460
				jD_T28_1_H-hD_T28_1_L, -2.0071467, -3.152328, -0.86196505, 0.0007809
17	Crude Shannon Treatments T0 vs T28	Treat, 4, 21.714, 5.429, 30.03, 9.57e-08	0.96067, 0.4771	eC_T28_01_L-a_T0, -0.93399125, -1.915876, 0.04789314, 0.0667587
		Residuals, 18, 3.254, 0.181		gC_T28_01_H-a_T0, -1.66618642, -2.496030, -0.83634265, 0.0000851
				iC_T28_1_L-a_T0, -1.75380975, -2.583654, -0.92396598, 0.0000450
				kC_T28_1_H-a_T0, -2.54141942, -3.371263, -1.71157565, 0.0000003
				gC_T28_01_H-eC_T28_01_L, -0.73219517, -1.905771, 0.44138115, 0.3590052
				iC_T28_1_L-eC_T28_01_L, -0.81981850, -1.993395, 0.35375781, 0.2574597
				kC_T28_1_H-eC_T28_01_L, -1.60742817, -2.781004, -0.43385185, 0.0048641
				iC_T28_1_L-gC_T28_01_H, -0.08762333, -1.137302, 0.96205523, 0.9990144
				kC_T28_1_H-gC_T28_01_H, -0.87523300, -1.924912, 0.17444557, 0.1295667
				kC_T28_1_H-iC_T28_1_L, , -0.78760967, -1.837288, 0.26206890, 0.2002588
18	Diesel Richness Treatments T0 vs T28	Treat, 4, 1388065, 347016, 39.29, 6.14e-09	0.95949, 0.4283	dD_T28_1_L-a_T0, -324.41667, -506.8360, -141.99730, 0.0003169
		Residuals, 19, 167796, 8831		fD_T28_1_H-a_T0, -457.08333, -639.5027, -274.66396, 0.0000037
				hD_T28_1_L-a_T0, -351.75000, -534.1694, -169.33063, 0.0001209
				jD_T28_1_H-a_T0, -649.75000, -832.1694, -467.33063, 0.0000000
				fD_T28_1_H-dD_T28_1_L, -132.66667, -363.4109, 98.07761, 0.4408873
				hD_T28_1_L-dD_T28_1_L, -27.33333, -258.0776, 203.41095, 0.9962442
				jD_T28_1_H-dD_T28_1_L, -325.33333, -556.0776, -94.58905, 0.0035864
				hD_T28_1_L-fD_T28_1_H, 105.33333, -125.4109, 336.07761, 0.6513243
				jD_T28_1_H-fD_T28_1_H, -192.66667, -423.4109, 38.07761, 0.1297817
				jD_T28_1_H-hD_T28_1_L, -298.00000, -528.7443, -67.25572, 0.0078315
19	Crude Richness Treatments T0 vs T28	Treat, 4, 1366724, 341681, 37.77, 1.59e-08	0.95418, 0.3564	eC_T28_1_L-a_T0, -330.2500, -549.8996, -110.60043, 0.0020462
		Residuals, 18, 162821, 9046		gC_T28_1_H-a_T0, -441.7500, -627.3878, -256.11223, 0.0000096
				iC_T28_1_L-a_T0, -432.7500, -618.3878, -247.11223, 0.0000126
				kC_T28_1_H-a_T0, -619.4167, -805.0544, -433.77890, 0.0000001
				gC_T28_1_H-eC_T28_1_L, -111.5000, -374.0315, 151.03145, 0.7037140
				iC_T28_1_L-eC_T28_1_L, -102.5000, -365.0315, 160.03145, 0.7620024
				kC_T28_1_H-eC_T28_1_L, -289.1667, -551.6981, -26.63521, 0.0268935
				iC_T28_1_L-gC_T28_1_H, , 9.0000, -225.8153, 243.81527, 0.9999549
				kC_T28_1_H-gC_T28_1_H, -177.6667, -412.4819, 57.14860, 0.1940364
				kC_T28_1_H-iC_T28_1_L, -186.6667, -421.4819, 48.14860, 0.1593602
