# Supplementary material for: Diesel and Crude Oil Biodegradation by Cold-Adapted Microbial Communities in the Labrador Sea
Source: Appl Environ Microbiol. 2021 Sep 28;87(20):e00800-21. doi: 10.1128/AEM.00800-21 (PMC8478444; doi:10.1128/AEM.00800-21)
Supplement: Supplemental file 4 — Data Set S3. Download AEM.00800-21-s0004.xlsx, XLSX file, 0.03 MB [file aem.00800-21-s0004.xlsx]

## Sheet: Sheet1
DATASET S3: Group comparisons for dissimilarity between diesel-amended, crude oil-amended and unamended microcosms using ANOSIM. An R-stat close to 1 suggests dissimilarity between groups, whereas 0 suggests even distribution within and between groups (similarity). An R-stat below 0 suggestest greater dissimilarity within groups than between. SIMPER results for each ANOSIM test showing average ab…										Group comparisons for dissimilarity between diesel-amended, crude oil-amended and unamended microcosms using ANOSIM. An R-stat close to 1 suggests dissimilarity between groups, whereas 0 suggests even distribution within and between groups (similarity). An R-stat below 0 suggest greater dissimilarity within groups than between. SIMPER results for each ANOSIM show average abundance of each compare…
	Groups compared with ANOSIM	ANOSIM		SIMPER
		R-stat	p-value	OTU	Average Abundance A	Average Abundance B	Cumulative
Diesel and Crude Oil combined comparisons	AT0 Crude vs. BT0 Diesel	0.2667	0.016	-	-	-	-
	AAll T0 vs. BAll Unamended	0.2993	0.001	-	-	-	-
	AAll crude samples vs. BAll diesel samples	0.1564	0.001	OTU_3	7.8089	3.3136	0.069
				OTU_1	3.4052	5.2187	0.121
				OTU_163	5.5654	0.3688	0.161
				OTU_4	3.2611	1.1063	0.19
				OTU_8	1.6006	2.6793	0.215
				OTU_5	0.1531	3.5975	0.24
				OTU_9	0.3859	3.2793	0.264
				OTU_7	0.2956	3.1971	0.287
				OTU_6	0.8592	3.2745	0.308
				OTU_25	3.4862	1.9717	0.329
				OTU_10	1.8362	1.0687	0.345
				OTU_16	2.5184	2.4583	0.359
				OTU_72	1.245	1.2065	0.373
				OTU_20	1.9835	0.6817	0.386
				OTU_12	0.0011	1.7403	0.399
				OTU_2604	0.3324	1.725	0.41
				OTU_17	0.2327	1.3913	0.42
				OTU_14	0.3676	1.4187	0.43
				OTU_30	0.9743	1.1718	0.44
				OTU_1180	0.0035	1.395	0.45
				OTU_11	1.3548	1.4668	0.459
				OTU_24	0.0018	1.1529	0.467
				OTU_15	0.0911	1.1538	0.475
				OTU_22	0.245	1.1189	0.483
				OTU_49	1.1171	1.073	0.49
				OTU_45	0.4142	0.8356	0.497
				OTU_38	0.0661	0.984	0.504
	AAll diesel amended samples vs. BAll crude oil amended samples (28 and 71 days)	0.6672	0.001	OTU_3	17.6146	0.57357	0.11
				OTU_1	6.6606	8.42543	0.18
				OTU_163	9.5004	0.00684	0.24
				OTU_4	7.1794	0.00098	0.28
				OTU_5	0.2323	6.66476	0.32
				OTU_7	0.4813	5.89513	0.36
				OTU_9	0.6983	6.01197	0.4
				OTU_8	2.5326	4.76627	0.43
				OTU_6	0.9362	5.21798	0.46
				OTU_12	0.0074	3.23313	0.48
				OTU_10	2.5766	1.88467	0.5
	Stimulated 1% treatment compared between Adiesel and Bcrude oil (28 and 71 days)	0.987	0.004	OTU_3	27.5455	0	0.15
				OTU_4	23.7722	0	0.28
				OTU_9	0.5166	16.2451	0.37
				OTU_5	0.0144	14.7308	0.45
				OTU_163	13.3563	0	0.52
	Ambient 1% treatment compared between Adiesel and Bcrude oil (28 and 71 days)	0.8926	0.003	OTU_3	18.523	0.38	0.12
				OTU_163	16.265	0	0.22
				OTU_1	0.5683	7.914	0.28
				OTU_6425	0	5.4071	0.31
				OTU_17	0.3665	5.2758	0.35
				OTU_6	1.558	6.223	0.38
				OTU_5	0.1887	4.426	0.4
				OTU_24	0.0038	3.7291	0.43
				OTU_10	2.6795	3.1295	0.45
				OTU_23	0.0389	3.1771	0.47
				OTU_7	0.1751	3.1948	0.49
				OTU_14	1.1071	3.5686	0.51
	Stimulated 0.1% treatment compared between Adiesel and Bcrude oil (28 and 71 days)	0.4167	0.004	OTU_1	15.5763	18.8117	0.13
				OTU_8	4.9959	12.1121	0.22
				OTU_7	1.524	10.7412	0.29
				OTU_3	7.42	1.7117	0.33
				OTU_20	7.137	2.545	0.37
				OTU_6	0.7899	4.8725	0.4
				OTU_4	3.7373	0.0036	0.43
				OTU_39	3.6828	0.0036	0.46
				OTU_5	0.1657	3.1937	0.48
				OTU_10	3.1756	1.0879	0.5
	Ambient 0.1%treatment compared between Adiesel and Bcrude oil (28 and 71 days)	0.9444	0.004	OTU_3	16.9699	0.017	0.13
				OTU_163	6.7736	0	0.18
				OTU_6	1.0179	7.7339	0.23
				OTU_17	0.3485	4.2995	0.27
				OTU_8	4.158	7.2152	0.3
				OTU_2604	0.3259	3.9355	0.33
				OTU_1	0.9419	4.3643	0.35
				OTU_9	0.1661	3.4736	0.38
				OTU_27	0.0743	3.2072	0.4
				OTU_14	0.2615	3.1054	0.43
				OTU_5	0.5606	3.1305	0.45
				OTU_7	0.1365	2.408	0.46
				OTU_33	2.0742	1.8275	0.48
				OTU_10	2.2729	0.2509	0.5
Diesel comparisons	AStimulated 0% vs BAll stimulated 1% and 0.1% (28 and 71 days)	0.7044	0.001	OTU_3	0.7705	17.4828	0.1
				OTU_4	0.0079	13.7547	0.19
				OTU_1	0.0195	12.566	0.26
				OTU_163	0.6233	7.4815	0.31
				OTU_25	5.0021	0.1725	0.34
				OTU_20	0.4579	3.8385	0.36
				OTU_72	2.983	0.0734	0.38
				OTU_8	0.0897	2.5051	0.39
				OTU_10	1.6076	2.6769	0.41
				OTU_16	2.8251	0.7432	0.42
				OTU_39	0.0631	1.8733	0.43
				OTU_45	0.0198	1.7603	0.44
				OTU_49	1.7714	0.2201	0.45
				OTU_30	0.1615	1.6507	0.46
				OTU_6	1.4338	0.5845	0.47
				OTU_52	0.8091	1.3705	0.48
				OTU_43	0.8911	0.9978	0.49
				OTU_36	1.3398	0.2283	0.49
				OTU_32	1.2432	0.1555	0.5
	AAmbient 0% vs BAll ambient 1% and 0.1% (28 and 71 days)	0.833	0.001	OTU_3	0.0611	17.7464	0.14
				OTU_163	0.0448	11.5193	0.23
				OTU_25	7.3681	2.1737	0.27
				OTU_72	3.3529	0.7847	0.3
				OTU_8	0.1871	2.5601	0.32
				OTU_16	4.1304	1.7941	0.34
				OTU_10	0.3827	2.4762	0.35
				OTU_30	0.0913	1.9772	0.37
				OTU_20	0.4521	2.1428	0.38
				OTU_37	0.6062	1.8898	0.4
				OTU_33	0.0964	1.6173	0.41
				OTU_53	1.5903	0.4134	0.42
				OTU_48	1.2067	0.002	0.43
				OTU_11	1.7935	0.8594	0.44
				OTU_6	0.533	1.2879	0.45
				OTU_66	0.0246	0.7516	0.45
				OTU_19	1.7273	1.014	0.46
				OTU_60	0.6096	0.9886	0.46
				OTU_1	0.0466	0.7551	0.47
				OTU_45	0.0084	0.7417	0.48
				OTU_78	1.05	0.3513	0.48
				OTU_28	1.192	0.6402	0.49
				OTU_26	1.2969	0.8551	0.49
				OTU_601	0.4916	0.346	0.5
	AAmbient 1% vs BStimulated 1% (28 and 71 days)	0.5444	0.002	OTU_4	0.8655	23.7722	0.18
				OTU_3	18.523	27.5455	0.33
				OTU_163	16.265	13.3563	0.43
				OTU_1	0.5683	9.5557	0.5
	AAmbient 0.1% vs BStimulated 0.1% (28 and 71 days)	0.5241	0.001	OTU_1	0.9419	15.5763	0.12
				OTU_3	16.9699	7.42	0.21
				OTU_163	6.7736	1.6067	0.26
				OTU_20	2.4554	7.137	0.3
				OTU_8	4.158	4.9959	0.33
				OTU_39	0.027	3.6828	0.36
				OTU_4	0.3426	3.7373	0.39
				OTU_10	2.2729	3.1756	0.41
				OTU_52	0.3934	2.6385	0.43
				OTU_25	2.4368	0.3123	0.45
				OTU_43	0.6172	1.6779	0.46
				OTU_33	2.0742	1.1738	0.48
				OTU_2992	0.0192	1.7479	0.49
				OTU_66	1.3015	0.8271	0.5
	AAmbient 0.1% vs BAmbiet 1% (28 and 71 days)	0.1	0.226	OTU_163	6.7736	16.265	0.15
				OTU_3	16.9699	18.523	0.26
				OTU_8	4.158	0.9622	0.29
				OTU_37	0.9344	2.8452	0.32
				OTU_10	2.2729	2.6795	0.34
				OTU_33	2.0742	1.1604	0.36
				OTU_20	2.4554	1.8302	0.38
				OTU_30	1.9775	1.9768	0.4
				OTU_66	1.3015	0.2017	0.41
				OTU_25	2.4368	1.9106	0.42
				OTU_60	1.1997	0.7775	0.43
				OTU_72	0.6973	0.8721	0.45
				OTU_1	0.9419	0.5683	0.46
				OTU_4	0.3426	0.8655	0.47
				OTU_14	0.2615	1.1071	0.48
				OTU_16	1.993	1.5953	0.49
				OTU_59	0.7179	0.4744	0.5
	AStimulated 0.1% vs BStimulated 1% (28 and 71 days)	0.6444	0.004	OTU_4	3.7373	23.7722	0.15
				OTU_3	7.42	27.5455	0.3
				OTU_1	15.5763	9.5557	0.42
				OTU_163	1.6067	13.3563	0.5
	All A0.1% vs B1% (28 and 71 days)	0.2486	0.001	OTU_3	12.195	23.0343	0.12
				OTU_163	4.1902	14.8106	0.22
				OTU_4	2.0399	12.3188	0.32
				OTU_1	8.2591	5.062	0.41
				OTU_8	4.5769	0.4883	0.44
				OTU_20	4.7962	1.1851	0.47
				OTU_10	2.7243	2.4289	0.49
				OTU_39	1.8549	0.0358	0.51
	All AAmbient vs BStimulated treatments within diesel amended (28 and 71 days)	0.3952	0.001	OTU_3	17.7464	17.4828	0.12
				OTU_4	0.604	13.7547	0.22
				OTU_1	0.7551	12.566	0.31
				OTU_163	11.5193	7.4815	0.4
				OTU_20	2.1428	3.8385	0.43
				OTU_8	2.5601	2.5051	0.45
				OTU_10	2.4762	2.6769	0.47
				OTU_25	2.1737	0.1725	0.49
				OTU_39	0.0174	1.8733	0.5
	All AT0 vs BAmended (28 and 71 days)	0.5435	0.001	OTU_3	0.0039	17.6146	0.12
				OTU_163	0	9.5004	0.18
				OTU_4	0.004	7.1794	0.23
				OTU_1	0.004	6.6606	0.27
				OTU_25	5.6055	1.1731	0.3
				OTU_16	4.5442	1.2686	0.32
				OTU_20	0.2553	2.9906	0.34
				OTU_10	0.0084	2.5766	0.36
				OTU_8	0	2.5326	0.38
				OTU_11	2.7004	0.767	0.39
				OTU_30	0.1326	1.8139	0.4
				OTU_49	2.1283	0.5267	0.41
				OTU_78	1.5809	0.2669	0.42
				OTU_45	0.0576	1.251	0.43
				OTU_33	0.008	1.112	0.43
				OTU_18	1.7735	0.6974	0.44
				OTU_95	1.4552	0.4041	0.45
				OTU_21	1.4835	0.5174	0.45
				OTU_32	1.4538	0.4843	0.46
				OTU_6097	1.3335	0.3629	0.47
				OTU_39	0.0318	0.9453	0.47
				OTU_57	1.3717	0.4286	0.48
				OTU_37	0.0406	0.9614	0.49
				OTU_6	0	0.9362	0.49
				OTU_64	1.1857	0.2825	0.5
	All AT0 vs BUnamended (28 and 71 days)	0.3484	0.008	-	-	-	-
	All AUnamended vs BAmended (28 and 71 days)	0.523	0.001	OTU_3	0.4158	18	0.12
				OTU_163	0.334	9.5	0.18
				OTU_4	0.0162	7.2	0.23
				OTU_1	0.0331	6.7	0.28
				OTU_25	6.1851	1.2	0.31
				OTU_72	3.168	0.43	0.33
				OTU_20	0.455	3	0.35
				OTU_8	0.1384	2.5	0.37
				OTU_10	0.9951	2.6	0.39
				OTU_16	3.4777	1.3	0.4
				OTU_30	0.1264	1.8	0.41
				OTU_45	0.0141	1.3	0.42
				OTU_37	0.841	0.96	0.43
				OTU_6	0.9834	0.94	0.44
				OTU_48	1.1422	0.001	0.45
				OTU_33	0.0694	1.1	0.45
				OTU_49	1.5294	0.53	0.46
				OTU_11	1.5936	0.77	0.47
				OTU_43	0.5493	0.71	0.47
				OTU_39	0.0398	0.95	0.48
				OTU_19	1.5913	0.72	0.49
				OTU_53	1.0183	0.3	0.49
				OTU_78	1.1385	0.27	0.5
Crude oil comparisons	AStimulated 0% vs BAll stimulated 1% and 0.1% (28 and 71 days)	0.7436	0.002	OTU_1	0.1106	10.0348	0.059
				OTU_9	0.0166	8.9917	0.112
				OTU_5	0.0498	8.9622	0.164
				OTU_7	0.1124	8.4076	0.213
				OTU_8	0.4717	6.0651	0.25
				OTU_72	6.1216	0.0401	0.286
				OTU_12	0.0223	4.8542	0.314
				OTU_25	4.3847	0.1836	0.339
				OTU_1180	0.0225	4.0118	0.362
				OTU_16	4.3188	0.8566	0.383
				OTU_48	3.3547	0.0036	0.403
				OTU_6	1.8311	3.8768	0.42
				OTU_15	0.5485	2.5842	0.435
				OTU_49	2.5192	0.2438	0.449
				OTU_30	0.2189	2.277	0.461
				OTU_24	0.0055	2.0468	0.473
				OTU_22	0.028	1.9237	0.485
				OTU_13	0.1397	1.9404	0.496
				OTU_2604	1.0159	2.3175	0.507
	AAmbient 0% vs BAll ambient 1% and 0.1% (28 and 71 days)	0.805	0.001	OTU_1	0.0554	6.4941	0.045
				OTU_6	1.8388	6.8274	0.081
				OTU_17	0.1935	4.8853	0.114
				OTU_25	5.4135	0.6149	0.148
				OTU_5	0.0677	3.9078	0.174
				OTU_14	0.0372	3.3834	0.197
				OTU_16	4.8017	1.4762	0.221
				OTU_6425	0	3.277	0.243
				OTU_8	0.4376	3.2077	0.265
				OTU_72	3.3581	0.2814	0.287
				OTU_7	0.0742	2.8801	0.306
				OTU_27	0	2.4848	0.323
				OTU_9	0.0486	2.4363	0.34
				OTU_2604	0.8469	3.1099	0.356
				OTU_24	0.0261	2.253	0.372
				OTU_38	0.0601	2.2574	0.387
				OTU_10	0.0226	1.9781	0.4
				OTU_23	0.8199	2.0981	0.414
				OTU_42	0.0037	1.8638	0.427
				OTU_22	0.1862	1.9344	0.44
				OTU_49	2.1223	0.492	0.451
				OTU_11	2.3327	1.0921	0.461
				OTU_15	0.0225	1.3659	0.47
				OTU_29	0.1415	1.3956	0.479
				OTU_12	0	1.2878	0.488
				OTU_45	0.0112	1.265	0.497
				OTU_30	0.045	1.1494	0.504
	AAmbient 1% vs BStimulated 1% (28 and 71 days)	0.4426	0.001	OTU_9	1.7448	16.2451	0.11
				OTU_5	4.426	14.7308	0.18
				OTU_1	7.914	1.2579	0.24
				OTU_12	2.1389	7.1506	0.3
				OTU_1180	1.1915	6.7664	0.34
				OTU_7	3.1948	6.0741	0.39
				OTU_6425	5.4071	0.0287	0.42
				OTU_17	5.2758	0.8498	0.46
				OTU_10	3.1295	2.5257	0.49
				OTU_6	6.223	2.8811	0.52
	AAmbient 0.1% vs BStimulated 0.1% (28 and 71 days)	0.2857	0.056	OTU_1	4.364	18.8117	0.13
				OTU_8	7.215	12.1121	0.22
				OTU_7	2.408	10.7412	0.3
				OTU_17	4.299	0.2131	0.34
				OTU_6	7.734	4.8725	0.37
				OTU_2604	3.936	2.0261	0.4
				OTU_9	3.474	1.7382	0.43
				OTU_14	3.105	2.0076	0.46
				OTU_12	0.011	2.5579	0.48
				OTU_27	3.207	0.9157	0.5
	AAmbient 0.1% vs BAmbient 1% (28 and 71 days)	0.1825	0.115	OTU_1	4.3643	7.914	0.088
				OTU_8	7.2152	0.5361	0.144
				OTU_17	4.2995	5.2758	0.2
				OTU_6425	0.0819	5.4071	0.245
				OTU_24	0.0387	3.7291	0.276
				OTU_14	3.1054	3.5686	0.305
				OTU_7	2.408	3.1948	0.334
				OTU_6	7.7339	6.223	0.36
				OTU_10	0.2509	3.1295	0.386
				OTU_23	0.4795	3.1771	0.41
				OTU_42	0.401	2.8389	0.433
				OTU_22	0.4109	2.95	0.456
				OTU_5	3.1305	4.426	0.476
				OTU_27	3.2072	2.0032	0.497
				OTU_9	3.4736	1.7448	0.517
	AStimulated 0.1% vs BStimulated 1% (28 and 71 days)	0.5833	0.006	OTU_1	18.8117	1.2579	0.12
				OTU_9	1.7382	16.2451	0.22
				OTU_8	12.1121	0.0181	0.3
				OTU_5	3.1937	14.7308	0.37
				OTU_7	10.7412	6.0741	0.44
				OTU_12	2.5579	7.1506	0.5
	All A0.1% vs B1% (28 and 71 days)	0.3011	0.001	OTU_1	13.0328	4.586	0.1
				OTU_8	10.1533	0.2771	0.17
				OTU_9	2.4323	8.995	0.24
				OTU_7	7.408	4.6344	0.29
				OTU_5	3.1684	9.5784	0.34
				OTU_12	1.5391	4.6448	0.38
				OTU_17	1.8476	3.0628	0.41
				OTU_1180	0.9244	3.9789	0.44
				OTU_6	6.0171	4.5521	0.47
				OTU_24	0.3123	3.664	0.49
				OTU_14	2.4468	2.4951	0.51
	All AAmbient vs BStimulated within crude oil amended (28 and 71 days)	0.1468	0.026	OTU_1	6.4941	10.035	0.091
				OTU_9	2.4363	8.992	0.156
				OTU_7	2.8801	8.408	0.215
				OTU_8	3.2077	6.065	0.269
				OTU_5	3.9078	8.962	0.317
				OTU_12	1.2878	4.854	0.356
				OTU_17	4.8853	0.531	0.392
				OTU_6	6.8274	3.877	0.422
				OTU_1180	0.8849	4.012	0.45
				OTU_6425	3.277	0.02	0.474
				OTU_14	3.3834	1.715	0.498
				OTU_10	1.9781	1.807	0.519
	All AT0 vs BAmended (28 and 71 days)	0.6576	0.001	OTU_1	0.0602	8.42543	0.051
				OTU_5	0.0305	6.66476	0.092
				OTU_9	0.0076	6.01197	0.129
				OTU_7	0.0464	5.89513	0.165
				OTU_6	0.0566	5.21798	0.197
				OTU_8	0.0766	4.76627	0.226
				OTU_16	4.7395	1.13823	0.248
				OTU_25	3.7369	0.37963	0.268
				OTU_12	0	3.23313	0.288
				OTU_11	3.7937	0.757	0.307
				OTU_2604	0.0151	2.67768	0.323
				OTU_1180	0.0077	2.59051	0.339
				OTU_17	0.0493	2.51045	0.355
				OTU_14	0.0659	2.47314	0.369
				OTU_24	0	2.14048	0.382
				OTU_15	0.0151	2.03041	0.395
				OTU_22	0.0117	1.92852	0.407
				OTU_10	0	1.88467	0.418
				OTU_49	2.1896	0.35664	0.429
				OTU_30	0.0387	1.76448	0.44
				OTU_38	0.1329	1.73693	0.45
				OTU_6425	0.0226	1.50038	0.459
				OTU_57	1.8247	0.41511	0.468
				OTU_27	0.0113	1.41488	0.476
				OTU_21	1.7139	0.45528	0.485
				OTU_18	2.0419	0.74739	0.493
				OTU_23	0.0528	1.35119	0.501
	All AT0 vs BUnamended (28 and 71 days)	0.4017	0.004	-	-	-	-
	All AUnmended vs BAmended (28 and 71 days)	0.6238	0.001	OTU_1	0.0775	8.42543	0.053
				OTU_5	0.0605	6.66476	0.095
				OTU_9	0.0358	6.01197	0.133
				OTU_7	0.0895	5.89513	0.169
				OTU_8	0.4512	4.76627	0.2
				OTU_25	5.002	0.37963	0.229
				OTU_72	4.4635	0.14975	0.256
				OTU_6	1.8357	5.21798	0.281
				OTU_16	4.6085	1.13823	0.303
				OTU_12	0.0089	3.23313	0.323
				OTU_1180	0.0157	2.59051	0.34
				OTU_17	0.1471	2.51045	0.356
				OTU_14	0.0538	2.47314	0.371
				OTU_24	0.0179	2.14048	0.385
				OTU_2604	0.9145	2.67768	0.398
				OTU_15	0.2329	2.03041	0.41
				OTU_49	2.2811	0.35664	0.422
				OTU_10	0.0135	1.88467	0.434
				OTU_22	0.1229	1.92852	0.446
				OTU_30	0.1145	1.76448	0.457
				OTU_38	0.1206	1.73693	0.467
				OTU_48	1.525	0.0061	0.477
				OTU_6425	0	1.50038	0.486
				OTU_27	0.0045	1.41488	0.495
				OTU_11	1.9825	0.757	0.504
