# Supplementary material for: Diesel and Crude Oil Biodegradation by Cold-Adapted Microbial Communities in the Labrador Sea
Source: Appl Environ Microbiol. 2021 Sep 28;87(20):e00800-21. doi: 10.1128/AEM.00800-21 (PMC8478444; doi:10.1128/AEM.00800-21)
Supplement: Supplemental file 5 — Data Set S4. Download AEM.00800-21-s0005.xlsx, XLSX file, 0.02 MB [file aem.00800-21-s0005.xlsx]

## Sheet: Sheet1
DATASET S4: All 56 OTUs found to contribute to a minimum of 50% of the dissimilarity between all groups tested with ANOSIM, arranged into coloured groups according to significant group associations using the R package “indicspecies”. OTUs were identified by BLAST searching of the representative 16S rRNA sequence against the Reference RNA Sequence (refseq_rna) Database.
OUT	NCBI BLAST Results				Indicspecies Results
	Closest match - refseq_rna database	E-value	Identity to closest match [%]	Accession Number	Indicspecies Group Association*	Index	Stat	p-value
OTU_1	Paraperlucidibaca wandonensis strain WT-RY4	0	1	NR_109730.1	C 0.1 HN + C 1 LN + D 0.1 HN + D 1 HN	297	0.519626	0.025
OTU_8	Cycloclasticus spirillensus strain M4-6	5e-154	0.9544	NR_115117.1	C 0.1 HN + C 0.1 LN + D 0.1 HN + D 0.1 LN	247	0.517771	0.02
OTU_10	Pseudoalteromonas haloplanktis ATCC 14393	0	1	NR_044837.2	C 1 HN + C 1 LN + D 0.1 HN + D 0.1 LN + D 1 HN + D 1 LN	1402	0.393449	0.14
OTU_30	Ancylomarina psychrotolerans strain 4SWWS2-6	1e-175	0.9886	NR_164902.1	C 0.1 HN + C 0.1 LN + C 1 HN + D 0.1 HN + D 0.1 LN + D 1 HN + D 1 LN	1521	0.504886	0.015
OTU_33	Sphingorhabdus flavimaris strain SW-151	0	1	NR_025814.1	C 0.1 LN + D 0.1 HN + D 0.1 LN + D 1 LN	402	0.548405	0.005
OTU_45	Alkaliphilus metalliredigens QYMF	5e-134	0.9171	NR_074633.1	C 0.1 LN + D 1 HN	26	0.575998	0.005
OTU_3	Thalassolituus oleivorans MIL-1	0	1	NR_102806.1	D 0.1 LN + D 1 HN + D 1 LN	212	0.73642	0.005
OTU_4	Oleispira antarctica RB-8	0	1	NR_025522.1	D 1 HN	7	0.717262	0.005
OTU_20	Sulfitobacter litoralis strain Iso 3	0	1	NR_043547.1	D 0.1 HN	5	0.762364	0.005
OTU_37	Alkalimarinus sediminis strain FA028	1e-170	0.98	NR_137384.1	D 1 LN	8	0.495374	0.02
OTU_39	Arcobacter venerupis strain F67-11	1e-165	0.9715	NR_117569.1	D 0.1 HN	5	0.530407	0.02
OTU_43	Shewanella gelidimarina strain ACAM 456	1e-180	0.9971	NR_026058.1	D 0.1 HN	5	0.439197	0.085
OTU_52	Bizionia berychis strain RA3-3-1	0	1	NR_163629.1	D 0.1 HN	5	0.686473	0.005
OTU_66	Arenicella xantha strain KMM 3895	1e-170	0.98	NR_112914.1	D 0.1 HN + D 0.1 LN	46	0.454535	0.055
OTU_163	Oleispira lenta strain DFH11	5e-179	0.9943	NR_108293.1	D 1 HN + D 1 LN	57	0.705788	0.005
OTU_2992	Porticoccus hydrocarbonoclasticus MCTG13d	5e-139	0.928	NR_118247.1	D 0.1 HN	5	0.407577	0.065
OTU_5	Zhongshania borealis strain CL-AS9	2e-172	0.9829	NR_109065.1	C 1 HN	3	0.703029	0.005
OTU_6	Amphritea atlantica strain M41	5e-169	0.9773	NR_042455.1	C 0.1 HN + C 0.1 LN + C 1 LN	68	0.758942	0.005
OTU_7	Marinobacter salexigens strain HJR7	1e-170	0.98	NR_159173.1	C 0.1 HN + C 1 HN	13	0.557959	0.01
OTU_9	Pseudomonas sabulinigri strain J64	5e-174	0.9857	NR_044415.1	C 1 HN	3	0.656489	0.005
OTU_12	Pseudomonas salina strain XCD-X85	0	1	NR_137210.1	C 1 HN	3	0.475297	0.045
OTU_13	Psychrilyobacter atlanticus strain HAW-EB21	0	1	NR_042997.1	C 1 HN	3	0.564348	0.005
OTU_14	Marinifilum albidiflavum strain FB208	5e-154	0.9514	NR_152671.1	C 0.1 HN + C 0.1 LN + C 1 LN	68	0.493416	0.025
OTU_17	Colwellia beringensis strain NB097-1	0	1	NR_159245.1	C 0.1 LN + C 1 LN	23	0.548144	0.01
OTU_22	Neptunomonas antarctica strain S3-22	5e-179	0.9943	NR_116775.1	C 1 HN + C 1 LN	31	0.544321	0.005
OTU_23	Photobacterium frigidiphilum strain SL13	1e-180	0.9971	NR_042964.1	C 1 LN	4	0.627696	0.005
OTU_24	Methylophaga nitratireducenticrescens strain JAM1	1e-180	0.9971	NR_074321.1	C 1 HN + C 1 LN	31	0.772135	0.005
OTU_27	Paraglaciecola polaris strain LMG 21857	0	1	NR_025427.1	C 0.1 LN + C 1 LN	23	0.699395	0.005
OTU_29	Sneathiella glossodoripedis strain MKT133	5e-179	0.9943	NR_041568.1	C 0.1 HN + C 0.1 LN + C 1 LN	68	0.631045	0.005
OTU_38	Halomonas titanicae BH1	0	1	NR_116997.1	C 0.1 HN + C 0.1 LN + C 1 HN + C 1 LN	232	0.731389	0.005
OTU_42	Thalassospira lohafexi strain 139Z-12	0	1	NR_136875.1	C 1 LN	4	0.575265	0.005
OTU_1180	Zhongshania antarctica strain ZS5-23	1e-175	0.9886	NR_108450.1	C 1 HN	3	0.707718	0.005
OTU_2604	Shewanella canadensis strain HAW-EB2	2e-172	0.9829	NR_042994.1	C 0.1 HN + C 0.1 LN + C 1 HN + C 1 LN	232	0.645916	0.005
OTU_6425	Methylophaga nitratireducenticrescens strain JAM1	1e-165	0.9714	NR_074321.1	C 1 LN	4	0.56151	0.005
OTU_48	Sulfurimonas autotrophica DSM 16294 strain OK10	5e-144	0.9366	NR_074451.1	HN CONTROL	9	0.504985	0.025
OTU_59	Oceanospirillum sanctuarii strain AK56	5e-154	0.9539	NR_158026.1	D 0.1 HN + D 0.1 LN + D 1 LN + HN CONTROL + LN CONTROL	1009	0.504186	0.01
OTU_72	Colwellia psychrerythraea strain ATCC 27364	5e-179	0.9943	NR_114405.1	HN CONTROL + LN CONTROL	64	0.671801	0.005
OTU_601	Moritella dasanensis ArB 0140	5e-179	0.9943	NR_044156.1	D 0.1 HN + D 0.1 LN + HN CONTROL + LN CONTROL	534	0.352509	0.36
OTU_11	Desulfobulbus mediterraneus strain 86FS1	3e-141	0.9314	NR_025150.1	LN CONTROL + T0	66	0.647687	0.005
OTU_16	Sulfuriflexus mobilis strain aks1	8e-142	0.9314	NR_152000.1	HN CONTROL + LN CONTROL + T0	231	0.80347	0.005
OTU_18	Geothermobacter ehrlichii strain SS015	1e-135	0.9202	NR_042754.2	C 0.1 HN+ C 0.1 LN + C 1 LN + D 0.1 HN + D 0.1 LN + D 1 LN + HN CONTROL + LN CONTROL + T0	2013	0.627219	0.005
OTU_19	Methyloceanibacter caenitepidi strain Gela4	2e-162	0.9657	NR_125465.1	D 0.1 LN + HN CONTROL + LN CONTROL + T0	556	0.750132	0.005
OTU_21	Desulfonema magnum str. Montpellier strain 4be13	5e-134	0.9171	NR_025990.1	C 0.1 LN + D 0.1 LN + HN CONTROL + LN CONTROL + T0	892	0.553652	0.005
OTU_25	Thioprofundum lithotrophicum strain 106	5e-139	0.9257	NR_112829.1	HN CONTROL + LN CONTROL + T0	231	0.872747	0.005
OTU_26	Ilumatobacter fluminis YM22-133	1e-160	0.9629	NR_041633.1	D 0.1 LN + D 1 LN + HN CONTROL + LN CONTROL + T0	1022	0.623369	0.005
OTU_28	Desulfopila aestuarii strain MSL86	1e-160	0.9632	NR_040976.1	C 0.1 HN + C 1 HN + D 0.1 LN + D 1 LN + HN CONTROL + LN CONTROL + T0	1771	0.571665	0.005
OTU_32	Desulfonatronobacter acidivorans strain APT2	5e-144	0.935	NR_117486.1	HN CONTROL + LN CONTROL + T0	231	0.701502	0.005
OTU_36	Lutimonas halocynthiae strain RSS3-C1	2e-172	0.9829	NR_133774.1	HN CONTROL + LN CONTROL + T0	231	0.707484	0.005
OTU_49	Thioprofundum lithotrophicum strain 106	1e-150	0.9459	NR_112829.1	HN CONTROL + LN CONTROL + T0	231	0.858809	0.005
OTU_53	Sulfurovum lithotrophicum strain 42BKT	5e-164	0.9686	NR_024802.1	D 0.1 LN + HN CONTROL + LN CONTROL + T0	556	0.452513	0.045
OTU_57	Wenzhouxiangella marina strain Ma-11 16S	1e-125	0.9037	NR_136878.1	HN CONTROL + LN CONTROL + T0	231	0.633268	0.005
OTU_60	Mesorhizobium camelthorni strain CCNWXJ 40-4	2e-172	0.9829	NR_116218.1	C 0.1 LN + D 0.1 HN + D 0.1 LN + D 1 LN + HN CONTROL + LN CONTROL + T0	1777	0.431029	0.055
OTU_64	Thioprofundum lithotrophicum strain 106 16S	5e-149	0.943	NR_112829.1	HN CONTROL + LN CONTROL + T0	231	0.860194	0.005
OTU_78	Sunxiuqinia elliptica strain DQHS4	1e-120	0.8943	NR_117237.1	HN CONTROL + LN CONTROL + T0	231	0.781755	0.005
OTU_95	Wenzhouxiangella marina strain Ma-11	6e-138	0.9233	NR_136878.1	D 0.1 LN + HN CONTROL + LN CONTROL + T0	556	0.848743	0.005
OTU_6097	Thiohalomonas nitratireducens strain HRhD 3sp	4e-145	0.9371	NR_043974.1	HN CONTROL + LN CONTROL + T0	231	0.805276	0.005
* D=diesel, C=crude oil, LN=ambient nutrient, HN=nutrient stimulated, CONTROL=unamended control, T0=day 0/pre-treatment, 0.1 and 1=hydrocarbon concnetrations in % v/v
